# Supplementary material for: Prediction of redox-sensitive cysteines using sequential distance and other sequence-based features
Source: BMC Bioinformatics. 2016 Aug 24;17(1):316. doi: 10.1186/s12859-016-1185-4 (PMC4995733; doi:10.1186/s12859-016-1185-4)
Supplement: Additional file 1: — Table S1. Ranks of top forty features selected by SVM-RFE using RSC758 dataset. Table S2. Ranks of top twenty features selected by SVM-RFE using BALOSCTdb dataset. Table S3. RSC758 dataset used in this study. Table S4. Physical-chemical properties for each amino acid residue. (XLSX 81 kb) [file 12859_2016_1185_MOESM1_ESM.xlsx]

## Sheet: Table S1
Table S1 Ranks of top forty features selected by SVM-RFE using RSC758 dataset.
Rank	Feature name
1	Dist6
2	Dist5
3	Dist4
4	SS3H_N3
5	SS3H_P1
6	SS3H_N4
7	PSSM_N4K
8	PSSM_P2T
9	SS3C_N1
10	PSSM_N1E
11	PSSM_N2P
12	PSSM_N1P
13	PSSM_P1S
14	SS3C_P0
15	PSSM_N4C
16	PSSM_N1F
17	PSSM_N1R
18	PSSM_N4Q
19	PSSM_N4T
20	PSSM_P1H
21	PSSM_N2F
22	PSSM_P4A
23	PSSM_N1D
24	PSSM_P1G
25	SS3H_P3
26	Dist3
27	SS3C_N3
28	PSSM_N4L
29	PSSM_N3E
30	SS3C_N2
31	PSSM_P2L
32	SS3C_P4
33	SS3E_N4
34	PSSM_P1E
35	SS3H_N2
36	PSSM_P2E
37	PSSM_N2D
38	PSSM_N2N
39	PSSM_N3I
40	PSSM_N3H

## Sheet: Table S2
Table S2 Ranks of top twenty features selected by SVM-RFE using BALOSCTdb dataset
Rank	Feature name
1	SS3C_N2
2	Dist3
3	PSSM_P0V
4	PSSM_P0A
5	SS3H_N3
6	PSSM_P3M
7	Dist6
8	SS3H_N1
9	SS3C_N4
10	PSSM_P4E
11	SS3E_P3
12	SS3C_P1
13	SS3C_P3
14	SS3E_P1
15	SS3H_N2
16	SS3E_N2
17	SS3H_P2
18	Dist2
19	SS3C_P0
20	SS3E_N1

## Sheet: Table S3
Table S3 RSC758 dataset used in this study
Seq_id	Position	Label	Flanking sequence	Modification
CRP_HUMAN	54	1	LTKPLKAFTVCLHFYTELSST	reversible_S-S
CRP_HUMAN	115	1	PEVTVAPVHICTSWESASGIV	reversible_S-S
G6PD4_ARATH	212	1	LRSIIASTLTCRVDHQENCGG	reversible_S-S
G6PD4_ARATH	220	1	LTCRVDHQENCGGKMDAFQSR	reversible_S-S
SENP1_HUMAN	603	1	EIPQQMNGSDCGMFACKYADC	reversible_S-S
SENP1_HUMAN	613	1	CGMFACKYADCITKDRPINFT	reversible_S-S
IDE_HUMAN	110	1	PPNIAGLSHFCEHMLFLGTKK	S-NO
IDE_HUMAN	178	1	FFLCPLFDESCKDREVNAVDS	S-NO
IDE_HUMAN	414	1	EGPQEWVFQECKDLNAVAFRF	S-NO
IDE_HUMAN	819	1	ELFCQIISEPCFNTLRTKEQL	S-NO
IDE_HUMAN	789	1	YQQRNEVHNNCGIEIYYQTDM	S-NO
IDE_HUMAN	904	1	LDKPKKLSAECAKYWGEIISQ	S-NO
IDE_HUMAN	966	1	VHVLAREMDSCPVVGEFPCQN	S-NO
RIB3_YEAST	34	1	AGRENEGDLICAAENVSTEQM	S-SG
RIB3_YEAST	56	1	FLVRHSSGYVCAPMTNAIADK	S-SG
RIB3_YEAST	133	1	PKSFLKPGHICPLRAADGGVL	S-SG
HMGB1_HUMAN	23	1	MSSYAFFVQTCREEHKKKHPD	reversible_S-S
HMGB1_HUMAN	45	1	SVNFSEFSKKCSERWKTMSAK	reversible_S-S
NGB_HUMAN	46	1	PDLLPLFQYNCRQFSSPEDCL	reversible_S-S
NGB_HUMAN	55	1	NCRQFSSPEDCLSSPEFLDHI	reversible_S-S
GSP_ECOLI	59	1	DDEYMGHKWQCVEFARRFLFL	S-OH
ARCB_ECOLI	180	1	YRNEDKEFSGCNRAMELLTGK	reversible_S-S
ARCB_ECOLI	241	1	WLDYPDGRKACFEIRKVPYYD	reversible_S-S
STAT3_HUMAN	259	1	IACIGGPPNICLDRLENWITS	reversible_S-S
STAT3_HUMAN	418	1	FKHLTLREQRCGNGGRANCDA	reversible_S-S
STAT3_HUMAN	426	1	QRCGNGGRANCDASLIVTEEL	reversible_S-S
STAT3_HUMAN	468	1	SLPVVVISNICQMPNAWASIL	reversible_S-S
STAT3_HUMAN	765	1	LTFDMELTSECATSPMXXXXX	reversible_S-S
CBX3_HUMAN	177	1	FYEERLTWHSCPEDEAQXXXX	reversible_S-S
CSEN_HUMAN	45	1	PRLSRQALMRCCLVKWILSST	reversible_S-S
CSEN_HUMAN	46	1	RLSRQALMRCCLVKWILSSTA	reversible_S-S
TGM2_HUMAN	230	1	VGRVVSGMVNCNDDQGVLLGR	reversible_S-S
TGM2_HUMAN	277	1	HGCQRVKYGQCWVFAAVACTV	S-NO
TGM2_HUMAN	285	1	GQCWVFAAVACTVLRCLGIPT	S-NO
TGM2_HUMAN	336	1	DKSEMIWNFHCWVESWMTRPD	S-NO
TGM2_HUMAN	370	1	TPQEKSEGTYCCGPVPVRAIK	reversible_S-S & S-NO
TGM2_HUMAN	371	1	PQEKSEGTYCCGPVPVRAIKE	reversible_S-S & S-NO
NFYB_HUMAN	85	1	TGKIAKDAKECVQECVSEFIS	reversible_S-S
NFYB_HUMAN	89	1	AKDAKECVQECVSEFISFITS	reversible_S-S
SP5D_BACSU	332	1	HAEVDGARLRCWKRGGHGLQT	reversible_S-S
SP5D_BACSU	351	1	QTYLEVVQNSCNPGFVELGER	reversible_S-S
OCLN_MOUSE	408	1	ETDYTTGGESCEELEEDWVRE	reversible_S-S
GLDH_ARATH	440	1	GWSDEILGFDCGGQQWVSESC	S-SG & S-OH & S-O2H
MIA40_YEAST	296	1	NPDTGEINWDCPCLGGMAHGP	reversible_S-S
MIA40_YEAST	298	1	DTGEINWDCPCLGGMAHGPCG	reversible_S-S
SMN_HUMAN	60	1	FKHALKNGDICETSGKPKTTP	reversible_S-S
SMN_HUMAN	250	1	PPIIPPPPPICPDSLDDADAL	reversible_S-S
TXD12_HUMAN	66	1	PLMVIIHKSWCGACKALKPKF	reversible_S-S
TXD12_HUMAN	69	1	VIIHKSWCGACKALKPKFAES	reversible_S-S
CASP1_HUMAN	362	1	RLIEHMQEYACSCDVEEIFRK	S-SG
CASP1_HUMAN	397	1	PTTERVTLTRCFYLFPGHXXX	S-SG
YHAK_ECOLI	122	1	LTRMQLWLDACPQRENPLIQK	S-OH
HDAC4_HUMAN	667	1	VYDTLMLKHQCTCGSSSSHPE	reversible_S-S
HDAC4_HUMAN	669	1	DTLMLKHQCTCGSSSSHPEHA	reversible_S-S
OHRR_BACSU	15	1	FDHMKLENQLCFLLYASSREM	S-OH
HAL3A_ARATH	175	1	LIPPIKKRLACGDYGNGAMAE	reversible_S-S
DUS6_HUMAN	147	1	SKFQAEFSLHCETNLDGSCSS	reversible_S-S
DUS6_HUMAN	218	1	VEILPFLYLGCAKDSTNLDVL	reversible_S-S
DUS6_HUMAN	293	1	RGKNCGVLVHCLAGISRSVTV	reversible_S-S
ATE1_MOUSE	71	1	YVYKPVMDQTCCPQYTIRCHP	reversible_S-S
ATE1_MOUSE	72	1	VYKPVMDQTCCPQYTIRCHPL	reversible_S-S
GSH1_ARATH	186	1	GAPLETLHQTCAEVNSHLYQV	reversible_S-S
GSH1_ARATH	406	1	GADGGPWRRLCALPAFWVGLL	reversible_S-S
GCP60_HUMAN	463	1	DDEEEEENIGCEEKAKKNANK	S-NO
TP4A1_HUMAN	49	1	KYGVTTIVRVCEATYDTTLVE	reversible_S-S
TP4A1_HUMAN	104	1	EEPGCCIAVHCVAGLGRAPVL	reversible_S-S
RFA1_HUMAN	481	1	LRKENCMYQACPTQDCNKKVI	reversible_S-S
RFA1_HUMAN	486	1	CMYQACPTQDCNKKVIDQQNG	reversible_S-S
RFA1_HUMAN	500	1	VIDQQNGLYRCEKCDTEFPNF	reversible_S-S
RFA1_HUMAN	503	1	QQNGLYRCEKCDTEFPNFKYR	reversible_S-S
NDUS1_BOVIN	367	1	LLNRVDSDTLCTEEVFPTAGA	S-SG
NDUV1_BOVIN	187	1	YEAGLIGKNACGSGYDFDVFV	S-SG
NDUV1_BOVIN	206	1	FVVRGAGAYICGEETALIESI	S-SG
APEX1_HUMAN	65	1	PSGKPATLKICSWNVDGLRAW	reversible_S-S & S-NO
APEX1_HUMAN	93	1	WVKEEAPDILCLQETKCSENK	reversible_S-S & S-NO
APEX1_HUMAN	99	1	PDILCLQETKCSENKLPAELQ	reversible_S-S & S-SG
APEX1_HUMAN	138	1	YSGVGLLSRQCPLKVSYGIGD	reversible_S-S
APEX1_HUMAN	310	1	IRSKALGSDHCPITLYLALXX	S-NO
ST1E1_HUMAN	83	1	VIFNRIPFLECRKENLMNGVK	S-SG
Q547U9_HUMAN	87	1	TDPKSLITHVCDLMSGARIHG	reversible_S-S
Q547U9_HUMAN	320	1	FSYIPEAKASCYGQMERPEVP	reversible_S-S
Q547U9_HUMAN	399	1	VWPRYKSFSDCEPDDNHLSIV	S-NO
NSF_HUMAN	21	1	CPTDELSLTNCAVVNEKDFQS	S-NO
NSF_HUMAN	91	1	SLYTFDKAKQCIGTMTIEIDF	S-NO
NSF_HUMAN	264	1	KGILLYGPPGCGKTLLARQIG	S-NO
RGRF1_MOUSE	118	1	LELRTEDAKDCDEWVAAIARA	S-SG
YBBN_ECOLI	38	1	FYFWSERSQHCLQLTPILESL	reversible_S-S
YBBN_ECOLI	63	1	NGQFILAKLDCDAEQMIAAQF	reversible_S-S
ERO1_YEAST	100	1	CSFWDANDGLCLNRACSVDVV	reversible_S-S
ERO1_YEAST	105	1	ANDGLCLNRACSVDVVEDWDT	reversible_S-S
ERO1_YEAST	352	1	NVTKIMDCVQCDRCRLWGKIQ	reversible_S-S
ERO1_YEAST	355	1	KIMDCVQCDRCRLWGKIQTTG	reversible_S-S
CH60_HUMAN	447	1	VLGGGCALLRCIPALDSLTPA	S-SG
EF1A1_HUMAN	234	1	SGTTLLEALDCILPPTRPTDK	S-NO
EF1A1_HUMAN	411	1	IVDMVPGKPMCVESFSDYPPL	S-SG
PAX8_RAT	45	1	VDLAHQGVRPCDISRQLRVSH	S-SG
PAX8_RAT	57	1	ISRQLRVSHGCVSKILGRYYE	S-SG
HEM2_HUMAN	122	1	FPNLLVACDVCLCPYTSHGHC	reversible_S-S
HEM2_HUMAN	124	1	NLLVACDVCLCPYTSHGHCGL	reversible_S-S
HEM2_HUMAN	132	1	CLCPYTSHGHCGLLSENGAFR	reversible_S-S
SPX_BACSU	10	1	XMVTLYTSPSCTSCRKARAWL	reversible_S-S
SPX_BACSU	13	1	TLYTSPSCTSCRKARAWLEEH	reversible_S-S
CALB1_HUMAN	94	1	TEENFLLLFRCQQLKSCEEFM	reversible_S-S
CALB1_HUMAN	100	1	LLFRCQQLKSCEEFMKTWRKY	reversible_S-S & S-NO
CALB1_HUMAN	187	1	FLLKFQGIKMCGKEFNKAFEL	S-NO
TXD17_HUMAN	43	1	GSKDAGGKSWCPDCVQAEPVV	reversible_S-S
TXD17_HUMAN	46	1	DAGGKSWCPDCVQAEPVVREG	reversible_S-S
ARY1_HUMAN	68	1	QVVRRNRGGWCLQVNHLLYWA	S-OH & S-O2H
HSF1_MOUSE	36	1	VSDPDTDALICWSPSGNSFHV	reversible_S-S
HSF1_MOUSE	103	1	ERDDTEFQHPCFLRGQEQLLE	reversible_S-S
RNH1_HUMAN	147	1	GDFVVVYTDGCCSSNGRRRPR	reversible_S-S
RNH1_HUMAN	148	1	DFVVVYTDGCCSSNGRRRPRA	reversible_S-S
SNAT_RAT	61	1	REAFISVSGTCPLHLDEIRHF	reversible_S-S
SNAT_RAT	177	1	EKFGFQAMGPCAITMGSLTFT	reversible_S-S
CPD_ARATH	104	1	TPEVMEAGEHCKNHFNCSTTT	reversible_S-S
CPD_ARATH	110	1	AGEHCKNHFNCSTTTPYMPHL	reversible_S-S
FMO1_YEAST	339	1	LQAAIMVEVFCKSLPITTTFD	reversible_S-S
FMO1_YEAST	353	1	PITTTFDSNACGTHNFPKGKD	reversible_S-S
NDKA_HUMAN	109	1	SKPGTIRGDFCIQVGRNIIHG	reversible_S-S & S-SG
ACEK_ECOLI	67	1	HVGLVVEQLRCITNGQSTDAA	reversible_S-S
ACEK_ECOLI	108	1	IAESFFNSVYCRLFDHRSLTP	reversible_S-S
D4ACQ9_RAT	388	1	LRYYYDGDMICKVQGKRFVYK	S-SG
YODB_BACSU	6	1	XXXXXMGNTMCPKMESAFSLL	reversible_S-S
YODB_BACSU	101	1	QEMQAWADQFCEPGDTVCEEE	reversible_S-S
PTPRA_MOUSE	759	1	QSGNHPITVHCSAGAGRTGTF	reversible_S-S
DSBB_ECOLI	41	1	WFQHVMLLKPCVLCIYERCAL	reversible_S-S & reversible_S-S
DSBB_ECOLI	44	1	HVMLLKPCVLCIYERCALFGV	reversible_S-S & reversible_S-S
DSBB_ECOLI	104	1	LQLYPSPFATCDFMVRFPEWL	reversible_S-S & reversible_S-S
DSBB_ECOLI	130	1	VPQVFVASGDCAERQWDFLGL	reversible_S-S & reversible_S-S
RYR1_RABIT	36	1	ATVLKEQLKLCLAAEGFGNRL	S-SG
RYR1_RABIT	253	1	RLVYYEGGAVCTHARSLWRLE	S-SG & S-NO
RYR1_RABIT	315	1	CKAHTKATSFCFRVSKEKLDT	S-SG & S-NO
RYR1_RABIT	811	1	KFLPPPGYAPCHEAVLPRERL	S-SG & S-NO
RYR1_RABIT	906	1	VRDDNKRLHPCLVNFHSLPEP	S-SG & S-NO
RYR1_RABIT	1040	1	ATKRSNRDSLCQAVRTLLGYG	S-NO
RYR1_RABIT	1303	1	LPVQFHQHFRCTAGATPLAPP	S-NO
RYR1_RABIT	1591	1	LSERKNPAPQCPPRLEVQMLM	S-SG
RYR1_RABIT	2326	1	KGYPDIGWNPCGGERYLDFLR	S-SG
RYR1_RABIT	2363	1	VVRLLIRKPECFGPALRGEGG	S-SG
RYR1_RABIT	3193	1	VEKLRPALGECLARLAAAMPV	S-SG
RYR1_RABIT	3635	1	SKQRRRAVVACFRMTPLYNLP	S-SG & S-NO
MCE1_MOUSE	126	1	RSPPELIGVHCTHGFNRTGFL	S-OH
IKKB_MOUSE	179	1	YAKELDQGSLCTSFVGTLQYL	S-NO & S-SG
TNNI2_RABIT	134	1	KALLGSKHKVCMDLRANLKQV	reversible_S-S
DSBD_ECOLI	128	1	TYQGCADAGFCYPPETKTVPL	reversible_S-S
DSBD_ECOLI	182	1	LIGIGIAFTPCVLPMYPLISG	reversible_S-S
DSBD_ECOLI	304	1	GAIAGLICSPCTTAPLSAILL	reversible_S-S
DSBD_ECOLI	480	1	PVMLDLYADWCVACKEFEKYT	reversible_S-S & reversible_S-S
DSBD_ECOLI	483	1	LDLYADWCVACKEFEKYTFSD	reversible_S-S
DSBC_ECOLI	118	1	HVITVFTDITCGYCHKLHEQM	reversible_S-S
DSBC_ECOLI	121	1	TVFTDITCGYCHKLHEQMADY	reversible_S-S
SIR1_HUMAN	67	1	EREVPAAARGCPGAAAAALWR	S-SG
LYS1_YEAST	205	1	TVLIIGALGRCGSGAIDLLHK	reversible_S-S
LYS1_YEAST	249	1	EIPQADIFINCIYLSKPIAPF	reversible_S-S
PDIA2_HUMAN	18	1	VLLLLLLRASCPWGQEQGARS	reversible_S-S
GAMT_RAT	16	1	ASPLFAPGEDCGPAWRAAPAA	S-SG
IKBA_HUMAN	186	1	LKATNYNGHTCLHLASIHGYL	S-SG
HBL_HORVU	79	1	THAVSVFVMTCEAAAQLRKAG	reversible_S-S
MTAP_HUMAN	136	1	DGSHSCARGVCHIPMAEPFCP	S-OH
MTAP_HUMAN	145	1	VCHIPMAEPFCPKTREVLIET	reversible_S-S
MTAP_HUMAN	211	1	EVVLAKEAGICYASIAMATDY	reversible_S-S
MTAP_HUMAN	223	1	ASIAMATDYDCWKEHEEAVSV	S-OH
M3K1_RAT	1238	1	QQIGLGAFSSCYQAQDVGTGT	S-SG
CASP3_HUMAN	47	1	YKMDYPEMGLCIIINNKNFHK	S-SG
CASP3_HUMAN	163	1	GKPKLFIIQACRGTELDCGIE	S-SG & S-NO
CASP3_HUMAN	184	1	TDSGVDDDMACHKIPVEADFL	S-SG
CASP3_HUMAN	220	1	KDGSWFIQSLCAMLKQYADKL	S-SG
PICK1_HUMAN	44	1	GISIGGGAQYCPCLYIVQVFD	reversible_S-S
PICK1_HUMAN	46	1	SIGGGAQYCPCLYIVQVFDNT	reversible_S-S
IDH2_YEAST	165	1	GEYSGIEHIVCPGVVQSIKLI	reversible_S-S & S-SG
NADA_ECOLI	291	1	EAPTAGEGATCRSCAHCPWMA	reversible_S-S
NADA_ECOLI	294	1	TAGEGATCRSCAHCPWMAMNG	reversible_S-S
FUR_ECOLI	93	1	TQQHHHDHLICLDCGKVIEFS	reversible_S-S
FUR_ECOLI	96	1	HHHDHLICLDCGKVIEFSDDS	reversible_S-S
FUR_ECOLI	133	1	TNHSLYLYGHCAEGDCREDEH	reversible_S-S
FUR_ECOLI	138	1	YLYGHCAEGDCREDEHAHEGK	reversible_S-S
VMAT2_HUMAN	117	1	VTNASAVPSDCPSEDKDLLNE	reversible_S-S
VMAT2_HUMAN	324	1	ALPIWMMETMCSRKWQLGVAF	reversible_S-S
OPSD_BOVIN	140	1	VLAIERYVVVCKPMSNFRFGE	reversible_S-S
OPSD_BOVIN	222	1	FIIPLIVIFFCYGQLVFTVKE	reversible_S-S
METK1_RAT	121	1	LEQQSPDIAQCVHLDRNEEDV	S-NO
YBIS_ECOLI	210	1	FGIGLRVSHGCVRLRNEDIKF	S-OH
SWI6_YEAST	404	1	HIIITSGMTGCSAAAKYYLDI	S-OH
CPSM_HUMAN	1327	1	RLRDADPILRCEMASTGEVAC	reversible_S-S
CPSM_HUMAN	1337	1	CEMASTGEVACFGEGIHTAFL	reversible_S-S
FRMSR_YEAST	101	1	CQMIQFGKGVCGTAASTKETQ	reversible_S-S
FRMSR_YEAST	125	1	DVNKYPGHIACDGETKSEIVV	reversible_S-S
DUS12_HUMAN	115	1	RAEGRAVLVHCHAGVSRSVAI	reversible_S-S
DYL1_HUMAN	2	1	XXXXXXXXXMCDRKAVIKNAD	reversible_S-S
DHSA_HUMAN	89	1	GLSEAGFNTACVTKLFPTRSH	S-SG
KCNB1_MOUSE	111	1	TGRLHMMEEMCALSFSQELDY	reversible_S-S
KCNB1_MOUSE	132	1	WGIDEIYLESCCQARYHQKKE	reversible_S-S
IDHP_MOUSE	308	1	LKSSGGFVWACKNYDGDVQSD	S-SG
CNGA1_BOVIN	35	1	KEITRMENGACSSFSGDDDDS	reversible_S-S
CNGA1_BOVIN	481	1	TLKKVRIFADCEAGLLVELVL	reversible_S-S
VATA_BOVIN	254	1	GTTAIPGAFGCGKTVISQSLS	reversible_S-S
VATA_BOVIN	532	1	QNGYTPYDRFCPFYKTVGMLS	reversible_S-S
CFTR_HUMAN	1344	1	KLDFVLVDGGCVLSHGHKQLM	S-SG
M3K5_HUMAN	869	1	GKAADIWSLGCTIIEMATGKP	S-NO
VGFR2_MOUSE	1199	1	GLSLPTSPVSCMEEEEVCDPK	reversible_S-S
VGFR2_MOUSE	1206	1	PVSCMEEEEVCDPKFHYDNTA	reversible_S-S
SAE2_HUMAN	173	1	PKPTQRTFPGCTIRNTPSEPI	reversible_S-S
UBC9_HUMAN	93	1	HPNVYPSGTVCLSILEEDKDW	reversible_S-S
SEBP2_HUMAN	803	1	PPSLPTQGPSCPAEDGPPALK	S-SG
AP1_SCHPO	532	1	LCSKLKNKAKCSSSGVLLDER	reversible_S-S
TRPA1_HUMAN	633	1	ITEMIEYLPECMKVLLDFCML	reversible_S-S
TRPA1_HUMAN	856	1	FLLYLQRFENCGIFIVMLEVI	reversible_S-S
FOXO4_HUMAN	481	1	DLDMYMENLECDMDNIISDLM	reversible_S-S
SRC_HUMAN	188	1	RESETTKGAYCLSVSDFDNAK	S-OH
SRC_HUMAN	280	1	LRLEVKLGQGCFGEVWMGTWN	reversible_S-S
GCYA1_BOVIN	245	1	SSTPSRFHQDCREFVDQPCEL	S-NO
M3K11_RAT	688	1	APPPAQMASPCPPDLPSTPLI	S-NO
CY24B_HUMAN	537	1	HPNTRIGVFLCGPEALAETLS	S-NO
TRAF3_HUMAN	455	1	FYTGYFGYKMCARVYLNGDGM	S-SG
TRAF6_HUMAN	390	1	FYTGKPGYKLCMRLHLQLPTA	S-SG
DLG4_MOUSE	3	1	XXXXXXXXMDCLCIVTTKKYR	S-NO
DLG4_MOUSE	5	1	XXXXXXMDCLCIVTTKKYRYQ	S-NO
CBR1_HUMAN	227	1	KGDKILLNACCPGWVRTDMAG	S-SG
CXA1_MOUSE	271	1	GSPKYAYFNGCSSPTAPLSPM	S-NO
AAPK1_MOUSE	313	1	ALKEVCEKFECSEEEVLSCLY	S-SG
STIM1_HUMAN	56	1	AEFCRIDKPLCHSEDEKLSFE	S-SG
KEAP1_HUMAN	77	1	MNELRLSQQLCDVTLQVKYQD	S-SG
KEAP1_HUMAN	151	1	YTASISMGEKCVLHVMNGAVM	reversible_S-S
KEAP1_HUMAN	297	1	KCEILQSDSRCKDYLVKIFEE	S-SG
KEAP1_HUMAN	319	1	TLHKPTQVMPCRAPKVGRLIY	S-SG
KEAP1_HUMAN	368	1	LQVPRSGLAGCVVGGLLYAVG	S-SG
KEAP1_HUMAN	434	1	HIYAVGGSHGCIHHNSVERYE	S-SG
IRK2_HUMAN	76	1	QRYLADIFTTCVDIRWRWMLV	S-NO
RIPL1_RAT	47	1	EFERVIDQHGCEAIARLMPKV	S-NO
KCNQ1_HUMAN	445	1	EKMLTVPHITCDPPEERRLDH	S-NO
CAHC_ARATH	280	1	DSAFEDQCGRCEREAVNVSLA	S-NO
HDAC2_MOUSE	262	1	MYQPSAVVLQCGADSLSGDRL	S-NO
HDAC2_MOUSE	274	1	ADSLSGDRLGCFNLTVKGHAK	S-NO
NPR1_ARATH	156	1	GVSECADENCCHVACRPAVDF	S-NO
ISG15_HUMAN	78	1	GSTVLLVVDKCDEPLSILVRN	S-NO
ITB2_MOUSE	649	1	GPFEKNCSVQCAGMTLQTIPL	S-NO
ITB2_MOUSE	664	1	LQTIPLKKKPCKERDSEGCWI	S-NO
ITB2_MOUSE	672	1	KPCKERDSEGCWITYTLQQKD	S-NO
ITB2_MOUSE	697	1	YNIHVEDSLECVKGPNVAAIV	S-NO
MYD88_HUMAN	113	1	LELGPSIEEDCQKYILKQQQE	S-NO
MYD88_HUMAN	216	1	SIASELIEKRCRRMVVVVSDD	S-NO
MAP1B_MOUSE	1913	1	EKTERTIKSPCDSGYSYETIE	S-NO
MAP1B_MOUSE	2460	1	VVMQDESFPACKIELXXXXXX	S-NO
ARGI1_HUMAN	168	1	DVPGFSWVTPCISAKDIVYIG	S-NO
ARGI1_HUMAN	303	1	VNTAVAITLACFGLAREGNHK	S-NO
DDAH1_BOVIN	222	1	LTVPDDTAANCIYLNIPSKGH	S-NO
DDAH1_BOVIN	274	1	ELEKVDGLLTCSSVLINKKVD	S-NO
PYRG_ECOLI	379	1	RENNIPYLGICLGMQVALIDY	S-NO
ARBK1_MOUSE	340	1	HVRISDLGLACDFSKKRPHAS	S-NO
PLEC_RAT	4074	1	NLQKFLEGTSCIAGVFVDATK	reversible_S-S
PLEC_RAT	4316	1	QTYLELSEQECEWEEITISSS	reversible_S-S & S-NO
BCL2_HUMAN	158	1	VAFFEFGGVMCVESVNREMSP	S-NO
BCL2_HUMAN	229	1	TLLSLALVGACITLGAYLGHK	S-NO
KCNA5_HUMAN	331	1	ADPFFIVETTCVIWFTFELLV	S-NO
KCNA5_HUMAN	346	1	TFELLVRFFACPSKAGFSRNI	S-NO
TRXF1_ARATH	99	1	LVVLDMYTQWCGPCKVIAPKY	reversible_S-S
TRXF1_ARATH	102	1	LDMYTQWCGPCKVIAPKYKAL	reversible_S-S
TRXF1_ARATH	126	1	YDDVVFLKLDCNPDNRPLAKE	S-SG
AKT1_MOUSE	224	1	KYSFQTHDRLCFVMEYANGGE	S-NO
AKT1_MOUSE	296	1	GHIKITDFGLCKEGIKDGATM	S-NO & reversible_S-S
AKT1_MOUSE	310	1	IKDGATMKTFCGTPEYLAPEV	reversible_S-S
ASSY_HUMAN	132	1	GNDQVRFELSCYSLAPQIKVI	S-NO
HXK4_RAT	371	1	VTDCDIVRRACESVSTRAAHM	S-NO
RASD1_HUMAN	11	1	MKLAAMIKKMCPSDSELSIPA	S-NO
DCOR_HUMAN	360	1	YYSSSIWGPTCDGLDRIVERC	S-NO
RS31_ARATH	97	1	YAEKVNNRGLCAIAQAESLRY	reversible_S-S
RS31_ARATH	119	1	LLGGLAVRRACYGVLRFVMES	reversible_S-S
IAA2_HORVU	37	1	RSDNSGPWMWCDPEMGHKVSP	reversible_S-S
IAA2_HORVU	59	1	TRCRALVKLECVGNRVPEDVL	reversible_S-S
IAA2_HORVU	72	1	NRVPEDVLRDCCQEVANISNE	reversible_S-S
IAA2_HORVU	73	1	RVPEDVLRDCCQEVANISNEW	reversible_S-S
IAA2_HORVU	84	1	QEVANISNEWCRCGDLGSMLR	reversible_S-S
IAA2_HORVU	86	1	VANISNEWCRCGDLGSMLRSV	reversible_S-S
IAA2_HORVU	129	1	KLLVAGVPALCNVPIPNEAAG	reversible_S-S
IBB_HORVU	97	1	VKKCAPTCKTCLPSRSRPSRR	reversible_S-S
AATM_MOUSE	106	1	YLPIGGLAEFCKASAELALGE	S-NO
AATM_MOUSE	187	1	QGYRYYDPKTCGFDFSGALED	S-NO
AATM_MOUSE	295	1	GERVGAFTVVCKDAEEAKRVE	S-NO
ETFA_MOUSE	53	1	AAGRLGGEVSCLVAGTKCDKV	S-NO
ETFA_MOUSE	60	1	EVSCLVAGTKCDKVVQDLCKV	S-NO
ETFA_MOUSE	68	1	TKCDKVVQDLCKVAGVAKVLV	S-NO
ETFA_MOUSE	109	1	TQKQFSYTHICAGASAFGKNL	S-NO
ETFA_MOUSE	155	1	VRTIYAGNALCTVKCDEKVKV	S-NO
ETFB_MOUSE	42	1	DGVKHSMNPFCEIAVEEAVRL	S-NO
ETFB_MOUSE	66	1	KLVKEIIAVSCGPSQCQETIR	S-NO
ETFB_MOUSE	71	1	IIAVSCGPSQCQETIRTALAM	S-NO
ETFB_MOUSE	131	1	FLGKQAIDDDCNQTGQMTAGL	S-NO
MDHM_MOUSE	89	1	GYLGPEQLPDCLKGCDVVVIP	S-NO
MDHM_MOUSE	93	1	PEQLPDCLKGCDVVVIPAGVP	S-NO
MDHM_MOUSE	212	1	GKTIIPLISQCTPKVDFPQDQ	S-NO
MDHM_MOUSE	275	1	AMNGKEGVVECSFVQSKETEC	S-NO
MDHM_MOUSE	285	1	CSFVQSKETECTYFSTPLLLG	S-NO
NDUV2_MOUSE	134	1	KPVGKYHIQVCTTTPCMLRDS	S-NO
NDUV2_MOUSE	139	1	YHIQVCTTTPCMLRDSDSILE	S-NO
NDUV2_MOUSE	223	1	PKPGPRSGRFCCEPAGGLTSL	S-NO
NDUV2_MOUSE	224	1	KPGPRSGRFCCEPAGGLTSLT	S-NO
AT1B1_MOUSE	45	1	ILLFYVIFYGCLAGIFIGTIQ	S-SG
VDAC1_MOUSE	140	1	GYKREHINLGCDVDFDIAGPS	S-NO
VDAC1_MOUSE	245	1	AAKYQVDPDACFSAKVNNSSL	S-NO
ACON2_YEAST	66	1	LAEKILYSHLCDPEESITSSD	S-SG
ACON2_YEAST	154	1	NQEVFDFLESCAKRYGIQFWG	S-SG
ACON2_YEAST	448	1	ENGAKVLANACGPCIGQWNRE	S-SG
ACON2_YEAST	451	1	AKVLANACGPCIGQWNREDVS	S-SG
CARA_YEAST	11	1	MSSAATKATFCIQNGPSFEGI	S-SG
GAS1_YEAST	216	1	TRVKMTDYFACGDDDVKADFY	S-SG
GAS1_YEAST	234	1	DFYGINMYEWCGKSDFKTSGY	S-SG
GAS1_YEAST	421	1	TAGKYGAYSFCTPKEQLSFVM	S-SG
LYS4_YEAST	340	1	IKINKAYLVSCTNSRLSDLQS	S-SG
LYS4_YEAST	356	1	SDLQSAADVVCPTGDLNKVNK	S-SG
TRP_YEAST	528	1	NGKLPDAVVACVGGGSNSTGM	S-SG
SCW4_YEAST	173	1	FPVIRLYGTDCNQVENVFKAK	S-SG
APE3_YEAST	187	1	GKLVEIPNLGCEEKDYASVVP	S-SG
APE3_YEAST	470	1	NVNNGKVLDRCYHQLCDDVSN	S-SG
APE3_YEAST	475	1	KVLDRCYHQLCDDVSNLSWDA	S-SG
GDIA_RAT	317	1	PIKNTNDANSCQIIIPQNQVN	S-NO
1433E_RAT	192	1	YEILNSPDRACRLAKAAFDDA	S-NO
2AAA_MOUSE	390	1	VRLNIISNLDCVNEVIGIRQL	S-NO
ANM1_MOUSE	272	1	VEDLTFTSPFCLQVKRNDYVH	S-NO
ATOX1_MOUSE	41	1	FNIDLPNKKVCIDSEHSSDTL	S-NO
EF1B_MOUSE	50	1	AVSGPPPADLCHALRWYNHIK	S-NO
EF1D_MOUSE	217	1	DETDMAQLETCVRSIQLDGLV	S-NO
FABP5_MOUSE	43	1	RKMAAMAKPDCIITCDGNNIT	S-NO
FABP5_MOUSE	47	1	AMAKPDCIITCDGNNITVKTE	S-NO
FABP5_MOUSE	120	1	KLKDGKMIVECVMNNATCTRV	S-NO
FABP5_MOUSE	127	1	IVECVMNNATCTRVYEKVQXX	S-NO
FPPS_MOUSE	332	1	YNRLKSLIEQCSAPLPPSIFM	S-NO
HNRPK_MOUSE	132	1	QLPLESDAVECLNYQHYKGSD	S-NO
KDM3B_MOUSE	1187	1	LDPHTSHSWLCDGRLLCLHDP	S-NO
NCF2_MOUSE	291	1	MFNGQKGLVPCNYLEPVELRI	S-NO
PCBP2_MOUSE	158	1	IAGIPQSIIECVKQICVVMLE	S-NO
PCBP2_MOUSE	109	1	TLRLVVPASQCGSLIGKGGCK	S-NO
PCNA_MOUSE	162	1	SHIGDAVVISCAKNGVKFSAS	S-NO
PCNA_MOUSE	135	1	QLGIPEQEYSCVIKMPSGEFA	S-NO
PEBP1_MOUSE	133	1	LVYEQEQPLSCDEPILSNKSG	S-NO
PGAM1_MOUSE	153	1	ADLTEDQLPSCESLKDTIARA	S-NO
PLSL_MOUSE	31	1	VDTDGNGYISCNELNDLFKAA	S-NO
RINI_MOUSE	404	1	SLRELDLSNNCMGGPGVLQLL	S-NO
RINI_MOUSE	80	1	LVLQGLQNPTCKIQKLSLQNC	S-NO
RLA0_MOUSE	119	1	AAARAGAIAPCEVTVPAQNTG	S-NO
RLA1_MOUSE	61	1	LANVNIGSLICNVGAGGPAPA	S-NO
RS6_MOUSE	12	1	KLNISFPATGCQKLIEVDDER	S-NO
STIP1_MOUSE	26	1	SAGNIDDALQCYSEAIKLDPQ	S-NO
STIP1_MOUSE	461	1	YQKALDLDSSCKEAADGYQRC	S-NO
SYNC_MOUSE	277	1	FRDHFFDRGYCEVTTPTLVQT	S-NO
TRAP1_MOUSE	135	1	ALEKLRHKLVCEGQVLPEMEI	S-NO
AK1H_ECOLI	501	1	LKNKHIDLRVCGVANSKALLT	S-NO
AK1H_ECOLI	280	1	ITPIAQFQIPCLIKNTGNPQA	S-NO
DAPA_ECOLI	218	1	NVAARDMAQMCKLAAEGHFAE	S-NO
DCUP_ECOLI	50	1	RAQAGDFMSLCKNAELACEVT	S-NO
DEOB_ECOLI	267	1	VGKIADIYANCGITKKVKATG	S-NO
DHSB_ECOLI	75	1	LNMNGKNGLACITPISALNQP	S-NO
GATZ_ECOLI	149	1	ETVAERAAVLCFAAESVATDC	S-NO
GATZ_ECOLI	159	1	CFAAESVATDCQREQLSYVIG	S-NO
GLPB_ECOLI	284	1	MPGDEVKKVTCKNGVVNEIWT	S-NO
GRCA_ECOLI	31	1	LLDSEKGEARCIVAKAGYAED	S-NO
ILVB_ECOLI	298	1	DRAIGKTEQFCPNAKIIHVDI	S-NO
ILVC_ECOLI	45	1	LQGKKVVIVGCGAQGLNQGLN	S-NO
MREB_ECOLI	113	1	FMRPSPRVLVCVPVGATQVER	S-NO
NAPA_ECOLI	67	1	VGTQQGRVVACQGDPDAPVNR	S-NO
NFSA_ECOLI	9	1	XXMTPTIELICGHRSIRHFTD	S-NO
NRDD_ECOLI	466	1	VAPILYMEGACGVRLNADDDV	S-NO
NUOB_ECOLI	102	1	QADLMVVAGTCFTKMAPVIQR	S-NO
PFLB_ECOLI	123	1	FGGIKMIEGSCKAYNRELDPM	S-NO
PT1_ECOLI	324	1	FAAYKAVAEACGSQAVIVRTM	S-NO
RL2_ECOLI	6	1	XXXXXMAVVKCKPTSPGRRHV	S-NO
RL2_ECOLI	6	1	XXXXXMAVVKCKPTSPGRRHV	S-NO
RL2_ECOLI	188	1	SGEMRKVEADCRATLGEVGNA	S-NO
RL17_ECOLI	100	1	RAGGYTRILKCGFRAGDNAPM	S-NO
RL27_ECOLI	53	1	TKFHAGANVGCGRDHTLFAKA	S-NO
RL28_ECOLI	5	1	XXXXXXMSRVCQVTGKRPVTG	S-NO
RL31_ECOLI	37	1	TVGHDLNLDVCSKCHPFFTGK	S-NO
RL31_ECOLI	16	1	HPKYEEITASCSCGNVMKIRS	S-NO
RL31_ECOLI	18	1	KYEEITASCSCGNVMKIRSTV	S-NO
RL35_ECOLI	61	1	SKGDLGLVIACLPYAXXXXXX	S-NO
RPOA_ECOLI	176	1	RPIGRLLVDACYSPVERIAYN	S-NO
RS12_ECOLI	27	1	AKSNVPALEACPQKRGVCTRV	S-NO
RS4_ECOLI	32	1	KSGVRAIDTKCKIEQAPGQHG	S-NO
TNAA_ECOLI	298	1	FDVYTECRTLCVVQEGFPTYG	S-NO
TYPA_ECOLI	537	1	HSRSNDLTVNCLTGKKLTNMR	S-NO
YDFZ_ECOLI	52	1	RRGKTVVVEGCEEKLAPLDLI	S-NO
YEAO_ECOLI	5	1	XXXXXXMNIQCKRVYDPAEQS	S-NO
YHES_ECOLI	602	1	DQSRKAELTACLQQQASAKSG	S-NO
YKGE_ECOLI	9	1	XXMNVNFFVTCIGDALKSRMA	S-NO
B7UII9_ECO27	114	1	KKVEDEDFGYCESCGVEIGIR	S-NO
B7UII9_ECO27	117	1	EDEDFGYCESCGVEIGIRRLE	S-NO
B7UII9_ECO27	135	1	RLEARPTADLCIDCKTLAEIR	S-NO
B7UII9_ECO27	138	1	ARPTADLCIDCKTLAEIREKQ	S-NO
EFP_ECO27	113	1	NAKWLLDQAECIVTLWNGQPI	S-NO
B7URZ6_ECO27	80	1	QVWNHTFYWNCLAPNAGGEPT	S-NO
B7UM10_ECO27	6	1	XXXXXMKKIACLSALAAVLAF	S-NO
RRF_ECO27	16	1	RKDAEVRMDKCVEAFKTQISK	S-NO
KAD_ECO27	77	1	LVKERIAQEDCRNGFLLDGFP	S-NO
B7UN36_ECO27	311	1	GESNPVTGNTCDNVKQRAALI	S-NO
B7UN36_ECO27	323	1	NVKQRAALIDCLAPDRRVEIE	S-NO
EFG_ECO27	114	1	RVLDGAVMVYCAVGGVQPQSE	S-NO
EFG_ECO27	266	1	VLNNEIILVTCGSAFKNKGVQ	S-NO
EFG_ECO27	398	1	LKDVTTGDTLCDPDAPIILER	S-NO
PCKA_ECO27	125	1	GKRLFVVDAFCGANPDTRLSV	S-NO
PCKA_ECO27	175	1	PDFIVMNGAKCTNPQWKEQGL	S-NO
PCKA_ECO27	285	1	DDGVFNFEGGCYAKTIKLSKE	S-NO
PCKA_ECO27	408	1	ITEPTPTFSACFGAAFLSLHP	S-NO
EFTS_ECO27	23	1	RERTGAGMMDCKKALTEANGD	S-NO
EFTS_ECO27	78	1	GNYGIILEVNCQTDFVAKDAG	S-NO
CCS1_SCHPO	263	1	PSCCSQEKKGCCSTEKTSCCS	reversible_S-S
CCS1_SCHPO	264	1	SCCSQEKKGCCSTEKTSCCSQ	reversible_S-S
MET16_SCHPO	241	1	GRWRGREKTECGLHSHPQSKF	reversible_S-S
AROG_SCHPO	73	1	DDRIIVVVGPCSIHDPKLAMD	reversible_S-S
CYC_SCHPO	19	1	KKGASLFKTRCAQCHTVEKGG	reversible_S-S
CYC_SCHPO	22	1	ASLFKTRCAQCHTVEKGGANK	reversible_S-S
LEUC_SCHPO	420	1	EAGFDWREAGCSMCLGMNPDQ	reversible_S-S
LEUC_SCHPO	423	1	FDWREAGCSMCLGMNPDQLKP	reversible_S-S
RS22_SCHPO	10	1	XMVRQSVLADCLNNIVNAERR	reversible_S-S
RL16C_SCHPO	39	1	LAGQKVVVVRCEELNISGHFF	reversible_S-S
RL402_SCHPO	115	1	PRATNCRKKKCGHTNQLRPKK	reversible_S-S
RS23_SCHPO	90	1	KVTAFVPHDGCLNFVDENDEV	reversible_S-S
RS21_SCHPO	17	1	QLVDLYVPRKCSATNRIIQAK	reversible_S-S
RL37B_SCHPO	34	1	KRSFHIQKSTCACCGYPAAKT	reversible_S-S
RL37B_SCHPO	36	1	SFHIQKSTCACCGYPAAKTRS	reversible_S-S
RL37B_SCHPO	37	1	FHIQKSTCACCGYPAAKTRSY	reversible_S-S
RS12A_SCHPO	121	1	RDGNARKVVGCSCVAVTDYGE	reversible_S-S
RS12A_SCHPO	123	1	GNARKVVGCSCVAVTDYGEDS	reversible_S-S
RDL_SCHPO	104	1	PVFEDNVVVYCRSGRRSTTAS	reversible_S-S
YL8C_SCHPO	176	1	GEIKVIKMAVCEDPDKLDVVR	reversible_S-S
RTN1_SCHPO	102	1	SGAHGGADKKCPALEAGCPFT	reversible_S-S
RTN1_SCHPO	109	1	DKKCPALEAGCPFTNTTKQNV	reversible_S-S
YFMQ_SCHPO	31	1	ESLNNQTERVCQQTESGDISC	reversible_S-S
YFMQ_SCHPO	41	1	CQQTESGDISCIELAAAETKL	reversible_S-S
PPA4_SCHPO	103	1	PTSDNSPSGVCIHGELTDFGR	reversible_S-S
IPYR_SCHPO	85	1	KKGKLRFVRNCFPHHGYIWNY	reversible_S-S
BYR3_SCHPO	118	1	RFGGHRSNMNCYACGSYGHQA	reversible_S-S
BYR3_SCHPO	121	1	GHRSNMNCYACGSYGHQARDC	reversible_S-S
MMF1_SCHPO	88	1	EGTVGDQTRQCLLNLQEVLTE	reversible_S-S
CCZ1_YEAST	645	1	RLLKLNNGVLCYIKENNSNLI	S-SG
E7Q3Y4_YEASB	221	1	PTDGRIVTEDCFLQIDQSAIT	S-SG
E7Q3Y4_YEASB	409	1	VSPDDLMLTACLAASRKKKGL	S-SG
E7Q7B5_YEASB	913	1	RLVAFRDPNDCLKLGFVFKVS	S-SG
PABP_YEAST	368	1	NGKSKGFGFVCFSTPEEATKA	S-SG
E7Q5M5_YEASB	143	1	HYDANIAIPSCDKNMPGVMMA	S-SG
E7Q7T5_YEASB	140	1	TIKVWTIKGQCLATLLGHNDW	S-SG
E7Q6J6_YEASB	49	1	KKATVDEFPLCVHLVSNELEQ	S-SG
E7Q9K3_YEASB	258	1	LDAKTNYPAGCNAMETLLINP	S-SG
E7Q9E5_YEASB	190	1	VSLXQTQTQDCCRKNKYGKSG	S-SG
E7Q9E5_YEASB	191	1	SLXQTQTQDCCRKNKYGKSGS	S-SG
E7Q4V3_YEASB	248	1	HDGKVKIGLDCASSEFFKDGK	S-SG
HRB1_YEAST	444	1	ERLNNYNYGGCDLDISYAKRL	S-SG
ADDA_MOUSE	525	1	KTAGPQSQVLCGVMMDRSLVQ	S-NO
RBL_ARATH	192	1	AKNYGRAVYECLRGGLDFTKD	S-NO
RBL_ARATH	427	1	AVANRVALEACVQARNEGRDL	S-NO
IAAD_HORVU	32	1	AAAAAAAATDCSPGVAFPTNL	reversible_S-S
IAAD_HORVU	46	1	VAFPTNLLGHCRDYVLQQTCA	reversible_S-S
IAAD_HORVU	86	1	PGQPYLAKLYCCQELAEIPQQ	reversible_S-S
IAAD_HORVU	87	1	GQPYLAKLYCCQELAEIPQQC	reversible_S-S
IAAD_HORVU	97	1	CQELAEIPQQCRCEALRYFMA	reversible_S-S
IAAD_HORVU	151	1	FVRLLVAPGQCNLATIHNVRY	reversible_S-S
PGRP3_HUMAN	300	1	ALEAAQDLIQCAVVEGYLTPN	S-OH
BGAL_ECOLI	248	1	RAVLEAEVQMCGELRDYLRVT	S-OH
TRDMT_HUMAN	140	1	RDLLIQTIENCGFQYQEFLLS	S-OH
TRDMT_HUMAN	287	1	ALLLDIVQPTCRRSVCFTKGY	S-OH
NFKB1_MOUSE	59	1	KQRGFRFRYVCEGPSHGGLPG	S-OH
FOS_HUMAN	154	1	RERNKMAAAKCRNRRRELTDT	S-OH
HA1B_MOUSE	122	1	GSHTIQVISGCEVGSDGRLLR	S-OH
DUS3_HUMAN	124	1	AQKNGRVLVHCREGYSRSPTL	S-OH
PRDX5_HUMAN	100	1	FGVPGAFTPGCSKTHLPGFVE	S-OH & reversible_S-S
PRDX5_HUMAN	204	1	NVEPDGTGLTCSLAPNIISQL	reversible_S-S
ESA1_YEAST	304	1	KESADGYNVACILTLPQYQRM	S-OH
HLDD_ECOLI	78	1	DVEAIFHEGACSSTTEWDGKY	S-OH
ITA7_RAT	955	1	TLDCAQGTAKCVVFSCPLYSF	S-OH
ITA7_RAT	960	1	QGTAKCVVFSCPLYSFDRAAV	S-OH
DSBG_ECOLI	126	1	VIVYVFADPFCPYCKQFWQQA	S-OH & reversible_S-S
DSBG_ECOLI	129	1	YVFADPFCPYCKQFWQQARPW	reversible_S-S
SFGH_YEAST	60	1	PTVFYLSGLTCTPDNASEKAF	S-OH
KITM_HUMAN	189	1	IVYLRTNPETCYQRLKKRCRE	S-SG
KITM_HUMAN	264	1	RILTPENRKHCPXXXXXXXXX	S-SG
IFNA2_HUMAN	24	1	LSCKSSCSVGCDLPQTHSLGS	S-SG
IFNA2_HUMAN	121	1	LYQQLNDLEACVIQGVGVTET	S-SG & reversible_S-S
ATPA_HUMAN	294	1	PLQYLAPYSGCSMGEYFRDNG	S-SG
FABPL_BOVIN	69	1	IQNEFTLGEECEMEFMTGEKI	S-SG
TF_HUMAN	218	1	LIDVDKGENYCFSVQAVIPSR	reversible_S-S
TF_HUMAN	241	1	NRKSTDSPVECMGQEKGEFRE	S-SG & reversible_S-S
LGUL_HUMAN	19	1	GGLTDEAALSCCSDADPSTKD	reversible_S-S
LGUL_HUMAN	20	1	GLTDEAALSCCSDADPSTKDF	reversible_S-S
LGUL_HUMAN	139	1	GIAVPDVYSACKRFEELGVKF	S-SG
PSD10_HUMAN	107	1	AQVNAVNQNGCTPLHYAASKN	S-NO
APX1_ARATH	32	1	KLRGLIAEKNCAPIMVRLAWH	S-NO
PMG1_ARATH	100	1	GRIFAQGAKLCDQALASGKIF	S-NO
ALKR4_ARATH	198	1	RDVEEEIIPTCRELGIGIVAY	S-NO
Q9LQ04_ARATH	162	1	EELLKNYENVCTLRVRMPISS	S-NO
PPSP1_ARATH	98	1	PAIKSAHDLGCELRIVSDANM	S-NO
Q9ZVA2_ARATH	374	1	KCAPPKTTQFCSGVKGKTVNY	S-NO
SAHH1_ARATH	244	1	TKSKFDNLYGCRHSLPDGLMR	S-NO
SAHH1_ARATH	268	1	VMIAGKVAVICGYGDVGKGCA	S-NO
SCRK1_ARATH	298	1	LRKVLRFANACGAITTTKKGA	S-NO
RCA_ARATH	175	1	GGKGQGKSFQCELVMAKMGIN	S-NO
O22143_ARATH	333	1	GDATRNLSQQCLNALAKAVPG	S-NO
ADK1_ARATH	323	1	KGIEECVRAGCYASNVVIQRS	S-NO
CD48A_ARATH	109	1	RLGDVISVHQCPDVKYGKRVH	S-NO
CISY4_ARATH	109	1	IRFRGLSIPECQKVLPTAQSG	S-NO
ADT1_ARATH	130	1	LSEPYKGIGDCFGRTIKDEGF	S-NO
RS202_ARATH	39	1	SKNVKNLEKVCTDLVRGAKDK	S-NO
Q96327_ARATH	178	1	AIQKVAAAYDCKIVEGVLSHQ	S-NO
Q8VXZ7_ARATH	311	1	ALMKAPLLIGCDVRNMTAETL	S-NO
Q9S757_ARATH	72	1	LVFLNKVTEGCEAYVAAKQEH	S-NO
VATE1_ARATH	201	1	VLASRDGKIVCENTLDARLDV	S-NO
OSL3_ARATH	72	1	KMARIWGRTNCNFDSSGRGRC	S-NO
SQD1_ARATH	357	1	GYLDIRDTVQCVEIAIANPAK	S-NO
Q9FMU6_ARATH	104	1	MTVTPLDLVKCNMQIDPAKYK	S-NO
Q9LF33_ARATH	350	1	DTRETPAIDVCKGLLGDKARL	S-NO
Q9C5N2_ARATH	104	1	YSFKMREAQMCNVLGRVMLDA	S-NO
CALX1_ARATH	108	1	YEVRFQEGLECGGAYLKYLRP	S-NO
PSAB_ARATH	559	1	DKKDFGYSFPCDGPGRGGTCD	S-NO
TTHY_HUMAN	10	1	XMASHRLLLLCLAGLVFVSEA	S-NO
PPID_MOUSE	181	1	KPAKLCVIAECGELKEGDDWG	S-NO
MCA9_ARATH	147	1	GTSFTMISDSCHSGGLIDKEK	S-NO
NOS3_BOVIN	96	1	LCAQSQQDGPCTPRCCLGSLV	S-NO
NOS3_BOVIN	101	1	QQDGPCTPRCCLGSLVLPRKL	S-NO
XPO1_HUMAN	528	1	VTVIKDLLGLCEQKRGKDNKA	S-NO
XPO1_HUMAN	585	1	ETHDGVQDMACDTFIKIAQKC	S-NO
DYN2_HUMAN	86	1	SKTEHAEFLHCKSKKFTDFDE	S-NO
DYN2_HUMAN	607	1	YKDLRQIELACDSQEDVDSWK	S-NO
GHC1_MOUSE	52	1	GQRMYASMSDCLIKTIRSEGY	S-NO
GHC1_MOUSE	271	1	NEDTYSGFLDCARKIWRHEGP	S-NO
AT2B2_RAT	487	1	DNNLVRHLDACETMGNATAIC	S-NO
AT2B2_RAT	497	1	CETMGNATAICSDKTGTLTTN	S-NO
AT2B2_RAT	571	1	LPRQVGNKTECGLLGFVLDLR	S-NO
NAC2_RAT	537	1	FQDRLLHVSECMGTVDVRVVR	S-NO
EAA2_RAT	562	1	TLAANGKSADCSVEEEPWKRE	S-NO
VATB2_RAT	162	1	DIMGQPINPQCRIYPEEMIQT	S-NO
K6PP_RAT	81	1	GSNIVEAKWECVSSILQVGGT	S-NO
BDH_RAT	221	1	TKFGVEAFSDCLRYEMHPLGV	S-NO
DCE2_RAT	45	1	KFTGGIGNKLCALLYGDSEKP	S-NO
CLH_RAT	870	1	PWLEARIHEGCEEPATHNALA	S-NO
RTN3_RAT	43	1	GACPALGAKSCGSSCAVGLSS	S-NO
RTN3_RAT	47	1	ALGAKSCGSSCAVGLSSLCSD	S-NO
SYT2_RAT	293	1	YVPTAGKLTVCILEAKNLKKM	S-NO
SNAB_MOUSE	103	1	KKADPQEAINCLNAAIDIYTD	S-NO
STXB1_RAT	110	1	RAAHVFFTDSCPDALFNELVK	S-NO
NTR2_MOUSE	153	1	ARRLLTPRRTCRLLSLVWVAS	S-NO
BSN_RAT	2560	1	RHSMPRLRDACEPESGPDPST	S-NO
SHAN1_RAT	1504	1	LPLHVRFLENCQARPPPAGTR	S-NO
MPP2_MOUSE	310	1	LELTPTSGTLCGSLSGKKKKR	S-NO
ARFG1_RAT	350	1	AKSPSSDSWTCADASTGRRSS	S-NO
GNAO_RAT	140	1	RLWGDSGIQECFNRSREYQLN	S-NO
KPCG_MOUSE	296	1	YNVPVADADNCSLLQKFEACN	S-NO
CDK17_RAT	233	1	IRLEHEEGAPCTAIREVSLLK	S-NO
PIN1_MOUSE	115	1	FESLASQFSDCSSAKARGDLG	S-NO
FNTB_RAT	299	1	QGRCNKLVDGCYSFWQAGLLP	S-NO
OGT1_RAT	610	1	NHFIDLSQIPCNGKAADRIHQ	S-NO
GSTT2_RAT	50	1	HLSEQFSQVNCLKKVPVLKDG	S-NO
MYPR_RAT	201	1	SKTSASIGSLCADARMYGVLP	S-NO
MYH9_HUMAN	91	1	SKVEDMAELTCLNEASVLHNL	S-NO
MYH9_HUMAN	896	1	QEQLQAETELCAEAEELRARL	S-NO
MYH9_HUMAN	917	1	TAKKQELEEICHDLEARVEEE	S-NO
VINC_HUMAN	85	1	PPAFIKVENACTKLVQAAQML	S-NO
MAP4_HUMAN	635	1	PETVTGTGKKCSLPAEEDSVL	S-NO
ANX11_HUMAN	294	1	AIKGVGTDEACLIEILASRSN	S-NO
EF2_HUMAN	567	1	CLKDLEEDHACIPIKKSDPVV	S-NO
PPIB_HUMAN	202	1	KPLKDVIIADCGKIEVEKPFA	S-NO
COPA_HUMAN	245	1	NESKAWEVDTCRGHYNNVSCA	S-NO
RL23_MOUSE	28	1	LGLPVGAVINCADNTGAKNLY	S-NO
CPLX2_MOUSE	90	1	AEEKAALEQPCEGSLTRPKKA	S-NO
CPLX2_MOUSE	105	1	TRPKKAIPAGCGDEEEEEEES	S-NO
MAP1A_RAT	160	1	RKAKRSIEEACLTLQHLNRLG	S-NO
MAP1A_RAT	978	1	EPALGEVEERCLSPDDSTVKM	S-NO
MAP1A_RAT	1236	1	GPVMKAEDDSCHLAPVSIPEP	S-NO
RS4X_RAT	41	1	PSTGPHKLRECLPLIIFLRNR	S-NO
SKP1_MOUSE	120	1	LDIKGLLDVTCKTVANMIKGK	S-NO
SKP1_MOUSE	160	1	EAQVRKENQWCEEKXXXXXXX	S-NO
RS17_MOUSE	35	1	GNDFHTNKRVCEEIAIIPSKK	S-NO
UCHL1_MOUSE	152	1	AHDSVAQEGQCRVDDKVNFHF	S-NO
PP1R7_RAT	112	1	SLCLRQNLIKCIENLDELQSL	S-NO
NFH_MOUSE	225	1	QKKAQALQEECGYLRRHHQEE	S-NO
NFH_MOUSE	263	1	AQAEARDALKCDVTSALREIR	S-NO
HS105_RAT	34	1	ETIANEFSDRCTPSVISFGPK	S-NO
CAP1_RAT	92	1	ERALLVTASQCQQPAGNKLSD	S-NO
NCOAT_MOUSE	596	1	RANSSVVSVNCKGKDSEKIEE	S-NO
CHMP5_MOUSE	20	1	PKAPPPSLTDCIGTVDSRAES	S-NO
RBL2_RAT	50	1	HQIQQRFEELCSRLNMDEAAR	S-NO
SCRN1_MOUSE	324	1	VKLVPKAQSPCFGDDDPAKKE	S-NO
CHKB_MOUSE	72	1	RRARPEELSVCPVSGGLSNLL	S-NO
HDGF_MOUSE	12	1	SRSNRQKEYKCGDLVFAKMKG	S-NO
TAU_MOUSE	614	1	PVDLSKVTSKCGSLGNIHHKP	S-NO
GLNA_RAT	269	1	KAMREENGLRCIEEAIDKLSK	S-NO
PITM1_RAT	259	1	ARMLAQRMAKCNTGSEGPEAQ	S-NO
GSH1_MOUSE	501	1	CKGGNAVVDGCSKAQSSSEPA	S-NO
COF1_MOUSE	139	1	TGIKHELQANCYEEVKDRCTL	S-NO
PP2BB_RAT	478	1	IRGSSPPHRICSFEEAKGLDR	S-NO
DPYL1_MOUSE	248	1	RAIAIAGRINCPVYITKVMSK	S-NO
RB3GP_MOUSE	322	1	VRVRKADNPQCLLGDFVTEFL	S-NO
IF5A1_MOUSE	73	1	IFTGKKYEDICPSTHNMDVPN	S-NO
STK39_RAT	533	1	KTLTFKLASGCDGAEIPDEVK	S-NO
TOLIP_MOUSE	229	1	PPPAVAPQPRCNEEDLKAIQD	S-NO
HPRT_MOUSE	106	1	TVDFIRLKSYCNDQSTGDIKV	S-NO
GEPH_MOUSE	284	1	QATSRLSTASCPTPKQIRRPD	S-NO
PYGB_MOUSE	437	1	RRMSVIEEGDCKRINMAHLCV	S-NO
RL4_MOUSE	96	1	RSGQGAFGNMCRGGRMFAPTK	S-NO
RS16_MOUSE	25	1	RKKTATAVAHCKRGNGLIKVN	S-NO
HMCS1_RAT	417	1	DLKSRLDSRTCVAPDVFAENM	S-NO
RS28_MOUSE	27	1	VLGRTGSQGQCTQVRVEFMDD	S-NO
RL3_MOUSE	114	1	TVFAEHISDECKRRFYKNWHK	S-NO
DYHC1_MOUSE	631	1	FKVQYPQSQACKMSHVRDLPP	S-NO
PPM1G_MOUSE	13	1	AYLSQPNTVKCSGDGVGAPRL	S-NO
ACLY_MOUSE	20	1	TGKELLYKYICTTSAIQNRFK	S-NO
DNM1L_MOUSE	367	1	TAKYIETSELCGGARICYIFH	S-NO
PPP5_MOUSE	77	1	NRSLAYLRTECYGYALGDATR	S-NO
HNRH2_MOUSE	290	1	GSSFQSTTGHCVHMRGLPYRA	S-NO
ENPL_HUMAN	138	1	GNEELTVKIKCDKEKNLLHVT	S-NO
PREB_MOUSE	161	1	FSNEPLQKVVCFNHDNTLLAT	S-NO
LEG1_MOUSE	43	1	LNLGKDSNNLCLHFNPRFNAH	S-NO
LEG1_MOUSE	61	1	NAHGDANTIVCNTKEDGTWGT	S-NO
CTNB1_HUMAN	213	1	QNTNDVETARCTAGTLHNLSH	S-NO
ROA2_MOUSE	50	1	YYEQWGKLTDCVVMRDPASKR	S-NO
Q6IMY8_RAT	447	1	EKPYFPIPEDCTFIQNVPLED	S-NO
Q6IMY8_RAT	581	1	AGFQRKAVVVCPKDEDYKQRT	S-NO
VASP_HUMAN	64	1	MQPDQQVVINCAIVRGVKYNQ	S-NO
TR10A_HUMAN	336	1	VTVQSPGEAQCLLGPAEAEGS	S-NO
IREB2_MOUSE	179	1	CRGQTTCRGSCDSGELSRNSG	S-NO
TRPC5_HUMAN	553	1	ETRAIDEPNNCKGIRCEKQNN	S-NO
TRPC5_HUMAN	558	1	DEPNNCKGIRCEKQNNAFSTL	S-NO
SFTPD_HUMAN	35	1	TYSHRTMPSACTLVMCSSVES	S-NO
SFTPD_HUMAN	40	1	TMPSACTLVMCSSVESGLPGR	S-NO
GOLP3_RAT	280	1	QLLDLDPEVECLKANTNEVLW	S-NO
LMAN1_RAT	198	1	NDGATQALASCQRDFRNKPYP	S-NO
TMED9_RAT	49	1	YFHIGETEKKCFIEEIPDETM	S-NO
FUT8_RAT	266	1	ETVFRPVSETCTDRSGLSTGH	S-NO
Q4KLJ4_RAT	191	1	RYGPAPSAPRCDALDGDAVLL	S-NO
GLT11_RAT	596	1	DQKGYVGMAICDGSSSQQWRL	S-NO
D3ZIK0_RAT	109	1	VLGLKYEEIDCLINDEHTIRG	S-NO
Q63714_RAT	1399	1	ERLKQVQVEICELKKQPKELE	S-NO
Q63714_RAT	2267	1	STDLKNSLEKCREHENNLEGI	S-NO
PDLI1_HUMAN	73	1	HLEAQNRIKGCTDNLTLTVAR	S-NO
E9PGK3_HUMAN	246	1	GDLAKVQRAVCMLSNTTAVAE	S-NO
E9PGK3_HUMAN	217	1	TKRTIQFVDWCPTGFKVGINY	S-NO
E9PGK3_HUMAN	165	1	QLTVAEITNACFEPANQMVKC	S-NO
Q68D11_HUMAN	806	1	IPKTGFYCKLCSLFYTNEEVA	S-NO
HNRPR_HUMAN	292	1	PDDKKKNRGFCFLEYEDHKSA	S-NO
FUBP2_HUMAN	176	1	QINKIQQDSGCKVQISPDSGG	S-NO
FUBP2_HUMAN	436	1	EMTFSIPTHKCGLVIGRGGEN	S-NO
HNRPM_HUMAN	676	1	WKMLKDKFNECGHVLYADIKM	S-NO
SRR_MOUSE	113	1	YIVVPQTAPNCKKLAIQAYGA	S-NO
SOXR_ECOLI	119	1	LVALRDELDGCIGCGCLSRSD	S-NO
SOXR_ECOLI	122	1	LRDELDGCIGCGCLSRSDCPL	S-NO
SOXR_ECOLI	124	1	DELDGCIGCGCLSRSDCPLRN	S-NO
SOXR_ECOLI	130	1	IGCGCLSRSDCPLRNPGDRLG	S-NO
PDE3B_MOUSE	768	1	GQIAYISSKSCCIPDMSYGCL	S-NO
PDE3B_MOUSE	1041	1	QRRKGRRRIFCQLMHHLTENH	S-NO
TRI72_HUMAN	242	1	KPQTEFLMKYCLVTSRLQKIL	reversible_S-S
QSOX1_HUMAN	449	1	IRGYVHYFFGCRDCASHFEQM	reversible_S-S
QSOX1_HUMAN	452	1	YVHYFFGCRDCASHFEQMAAA	reversible_S-S
CRYAA_HUMAN	131	1	PSNVDQSALSCSLSADGMLTF	S-SG
CRYAA_HUMAN	142	1	SLSADGMLTFCGPKIQTGLDA	S-SG
NEUG_RAT	9	1	XXMDCCTESACSKPDDDILDI	reversible_S-S
NEUG_RAT	51	1	MARKKIKSGECGRKGPGPGGP	reversible_S-S
COMT_HUMAN	119	1	PSVLLELGAYCGYSAVRMARL	S-SG
COMT_HUMAN	145	1	RLITIEINPDCAAITQRMVDF	S-SG
COMT_HUMAN	207	1	YLPDTLLLEECGLLRKGTVLL	S-SG
COMT_HUMAN	223	1	GTVLLADNVICPGAPDFLAHV	S-SG
COMT_HUMAN	238	1	DFLAHVRGSSCFECTHYQSFL	reversible_S-S
COMT_HUMAN	241	1	AHVRGSSCFECTHYQSFLEYR	reversible_S-S
GLRX5_YEAST	60	1	FMKGTPEFPKCGFSRATIGLL	reversible_S-S
GLRX5_YEAST	117	1	LYVNKEFIGGCDVITSMARSG	reversible_S-S
MPIP3_HUMAN	330	1	GLIEKFYVIDCRYPYEYLGGH	reversible_S-S
MPIP3_HUMAN	377	1	TQKRIIIVFHCEFSSERGPRM	reversible_S-S
DSBE_ECOLI	80	1	PVLLNVWATWCPTCRAEHQYL	reversible_S-S
DSBE_ECOLI	83	1	LNVWATWCPTCRAEHQYLNQL	reversible_S-S
AGTR2_RAT	35	1	ATGTNESAFNCSHKPADKHLE	reversible_S-S
AGTR2_RAT	117	1	RYDWLFGPVMCKVFGSFLTLN	reversible_S-S
AGTR2_RAT	195	1	RTIEYLGVNACIMAFPPEKYA	reversible_S-S
AGTR2_RAT	290	1	ALTWMGIINSCEVIAVIDLAL	reversible_S-S
TXNL1_HUMAN	34	1	LAVVKFTMRGCGPCLRIAPAF	reversible_S-S
TXNL1_HUMAN	37	1	VKFTMRGCGPCLRIAPAFSSM	reversible_S-S
TMX1_HUMAN	56	1	DWMIEFYAPWCPACQNLQPEW	reversible_S-S
TMX1_HUMAN	59	1	IEFYAPWCPACQNLQPEWESF	reversible_S-S
COX17_HUMAN	26	1	EKKPLKPCCACPETKKARDAC	reversible_S-S
COX17_HUMAN	36	1	CPETKKARDACIIEKGEEHCG	reversible_S-S
COX17_HUMAN	45	1	ACIIEKGEEHCGHLIEAHKEC	reversible_S-S
COX17_HUMAN	55	1	CGHLIEAHKECMRALGFKIXX	reversible_S-S
NDUA2_HUMAN	24	1	LGLREIRIHLCQRSPGSQGVR	reversible_S-S
NDUA2_HUMAN	58	1	NPDLPILIRECSDVQPKLWAR	reversible_S-S
UPP2_HUMAN	95	1	EEAEEDIKDICAGTDRYCMYK	reversible_S-S
UPP2_HUMAN	102	1	KDICAGTDRYCMYKTGPVLAI	reversible_S-S
CRBA1_HUMAN	82	1	AWIGYEHTSFCGQQFILERGE	S-SG
CRBA1_HUMAN	117	1	IERLMSFRPICSANHKESKMT	S-SG
DHAR3_ARATH	52	1	MATAASPLEICVKASITTPNK	S-SG
EGLN1_HUMAN	201	1	LKLALEYIVPCMNKHGICVVD	S-NO
EGLN1_HUMAN	208	1	IVPCMNKHGICVVDDFLGKET	S-NO
EGLN1_HUMAN	302	1	INGRTKAMVACYPGNGTGYVR	S-NO
EGLN1_HUMAN	323	1	HVDNPNGDGRCVTCIYYLNKD	S-NO
EGLN1_HUMAN	326	1	NPNGDGRCVTCIYYLNKDWDA	S-NO
XIAP_HUMAN	450	1	QLRRLQEEKLCKICMDRNIAI	S-NO
MSRB1_ARATH	186	1	DGPRPTGKRYCLNSAALKLNA	S-OH
GILT_HUMAN	72	1	VNVTLYYEALCGGCRAFLIRE	reversible_S-S
GILT_HUMAN	75	1	TLYYEALCGGCRAFLIRELFP	reversible_S-S
ALR_HUMAN	142	1	FIHLFSKFYPCEECAEDLRKR	reversible_S-S
ALR_HUMAN	145	1	LFSKFYPCEECAEDLRKRLCR	reversible_S-S
THII_ECOLI	344	1	EDFARTMPEYCGVISKSPTVK	reversible_S-S
THII_ECOLI	456	1	LDQNKTWLLWCERGVMSRLQA	reversible_S-S
YKUV_BACSU	41	1	PTLIHFWSISCHLCKEAMPQV	reversible_S-S
YKUV_BACSU	44	1	IHFWSISCHLCKEAMPQVNEF	reversible_S-S
NMDZ1_HUMAN	79	1	PNAIQMALSVCEDLISSQVYA	reversible_S-S
NMDZ1_HUMAN	308	1	KENITDPPRGCVGNTNIWKTG	reversible_S-S
NMDZ1_HUMAN	744	1	AVLEFEASQKCDLVTTGELFF	reversible_S-S
NMDZ1_HUMAN	798	1	LDKTWVRYQECDSRSNAPATL	reversible_S-S
RTN4_HUMAN	1101	1	YSNSALGHVNCTIKELRRLFL	S-NO
MYOF_MOUSE	212	1	RVRVIEGRQLCGNNIRPVVKV	S-NO
MYOF_MOUSE	597	1	GNYGNKFDATCKPLASTTQYS	S-NO
MYOF_MOUSE	1118	1	VFGANTPIVSCNFDRVYIYHL	S-NO
MYOF_MOUSE	1379	1	QFGRKPVVGQCTIDHLDRFRC	S-NO
MYOF_MOUSE	1389	1	CTIDHLDRFRCDPYAGKEDIV	S-NO
MYOF_MOUSE	1647	1	GSHCGIPEQYCVSGVNTWRDQ	S-NO
P53_HUMAN	124	1	LHSGTAKSVTCTYSPALNKMF	S-SG
P53_HUMAN	141	1	NKMFCQLAKTCPVQLWVDSTP	S-SG
P53_HUMAN	182	1	VVRRCPHHERCSDSDGLAPPQ	S-SG
SODC_HUMAN	58	1	VHEFGDNTAGCTSAGPHFNPL	reversible_S-S
SODC_HUMAN	112	1	DSVISLSGDHCIIGRTLVVHE	S-SG & S-O2H
SODC_HUMAN	147	1	KTGNAGSRLACGVIGIAQXXX	reversible_S-S
MPIP2_HUMAN	440	1	NIVDKFVIVDCRYPYEYEGGH	reversible_S-S
MPIP2_HUMAN	487	1	LDKRVILIFHCEFSSERGPRM	reversible_S-S
GL1_ARATH	51	1	RIVRKTGLKRCGKSCRLRWMN	reversible_S-S
GL1_ARATH	55	1	KTGLKRCGKSCRLRWMNYLSP	reversible_S-S
FGFR1_HUMAN	488	1	LVLGKPLGEGCFGQVVLAEAI	reversible_S-S
TNR6_HUMAN	199	1	WVKRKEVQKTCRKHRKENQGS	S-NO
TNR6_HUMAN	304	1	LIKDLKKANLCTLAEKIQTII	S-NO
ARRB2_HUMAN	409	1	MKDDDYDDQLCXXXXXXXXXX	S-NO
HIF1A_MOUSE	533	1	FSQPNSPSEYCFDVDSDMVNV	S-NO
TBA1A_MOUSE	295	1	QLSVAEITNACFEPANQMVKC	S-NO
TBA1A_MOUSE	347	1	TKRTIQFVDWCPTGFKVGINY	S-NO
ADH1_ARATH	243	1	DQAKEFGVTECVNPKDHDKPI	S-NO
MDM2_HUMAN	77	1	YDEKQQHIVYCSNDLLGDLFG	S-NO
CFLAR_HUMAN	254	1	YKMKSKPLGICLIIDCIGNET	S-NO
CFLAR_HUMAN	259	1	KPLGICLIIDCIGNETELLRD	S-NO
PALLD_HUMAN	964	1	TANQEYKVSSCEQRLISEIEY	S-NO
DBNL_MOUSE	127	1	ARAEEDVEPECIMEKVAKASG	S-NO
CAV3_MOUSE	19	1	LEARIIKDIHCKEIDLVNRDP	S-NO
LIMS1_MOUSE	94	1	KAMNNSWHPECFRCDLCQEVL	S-NO
LIMS1_MOUSE	222	1	WHVEHFVCAKCEKPFLGHRHY	S-NO
MT1_MOUSE	33	1	NCKCTSCKKSCCSCCPVGCSK	S-NO
MT1_MOUSE	34	1	CKCTSCKKSCCSCCPVGCSKC	S-NO
MT1_MOUSE	36	1	CTSCKKSCCSCCPVGCSKCAQ	S-NO
MT1_MOUSE	37	1	TSCKKSCCSCCPVGCSKCAQG	S-NO
MT1_MOUSE	41	1	KSCCSCCPVGCSKCAQGCVCK	S-NO
MT1_MOUSE	57	1	GCVCKGAADKCTCCAXXXXXX	S-NO
MT1_MOUSE	59	1	VCKGAADKCTCCAXXXXXXXX	S-NO
MT1_MOUSE	60	1	CKGAADKCTCCAXXXXXXXXX	S-NO
MT1_MOUSE	44	1	CSCCPVGCSKCAQGCVCKGAA	S-NO
MT1_MOUSE	48	1	PVGCSKCAQGCVCKGAADKCT	S-NO
MT1_MOUSE	50	1	GCSKCAQGCVCKGAADKCTCC	S-NO
NAMPT_MOUSE	397	1	LQKLTRDLLNCSFKCSYVVTN	S-NO
PSB1_MOUSE	81	1	YKLTDKTVIGCSGFHGDCLTL	S-NO
PSB1_MOUSE	88	1	VIGCSGFHGDCLTLTKIIEAR	S-NO
ECHA_MOUSE	97	1	SAVLISSKPGCFVAGADINML	S-NO
ECHA_MOUSE	110	1	AGADINMLSSCTTPQEATRIS	S-NO
ECHA_MOUSE	349	1	LMGLYNGQVLCKKNKFGAPQK	S-NO
ECHA_MOUSE	470	1	KEVESVTPEHCIFASNTSALP	S-NO
ECHA_MOUSE	550	1	KDGPGFYTTRCLAPMMSEVMR	S-NO
ECHA_MOUSE	747	1	ESAYGTQFTPCQLLLDHANNS	S-NO
COQ6_MOUSE	109	1	LSSFGAWDHICNMRCKAFRRM	S-NO
ZYX_MOUSE	436	1	EGCYTDTLEKCNTCGQPITDR	S-NO
ZYX_MOUSE	439	1	YTDTLEKCNTCGQPITDRMLR	S-NO
Q68D11_HUMAN	821	-1	TNEEVAKNTHCSSLPHYQKLK	Redox-insensitive
TNAA_ECOLI	294	-1	DDSFFDVYTECRTLCVVQEGF	Redox-insensitive
G6PD4_ARATH	58	-1	LVLNGGGSNLCRRFCGLKLWI	Redox-insensitive
K6PP_RAT	718	-1	GKKFVSDDSICVLGIQKRDLL	Redox-insensitive
GSP_ECOLI	539	-1	GYAVKPIAGRCGSNIDLVSHH	Redox-insensitive
RBL2_RAT	532	-1	QDAFHKSLLACCLEVVAFSYK	Redox-insensitive
TRAF6_HUMAN	10	-1	XMSLLNCENSCGSSQSESDCC	Redox-insensitive
CRBA1_HUMAN	185	-1	GYRGYQYILECDHHGGDYKHW	Redox-insensitive
HS105_RAT	13	-1	VVGLDVGSQSCYIAVARAGGI	Redox-insensitive
GEPH_MOUSE	313	-1	VGSLKARLPSCSSTYSVSEVQ	Redox-insensitive
TNAA_ECOLI	383	-1	ADQFPAQALACELYKVAGIRA	Redox-insensitive
GCYA1_BOVIN	3	-1	XXXXXXXXMFCAKLKDLQITG	Redox-insensitive
Q63714_RAT	3141	-1	VLLMDLPGSSCRRTRSSAGWK	Redox-insensitive
COPA_HUMAN	85	-1	IKVWNYKLRRCLFTLLGHLDY	Redox-insensitive
MYOF_MOUSE	1247	-1	WHPVMNGDKACGDVLVTAELI	Redox-insensitive
HS105_RAT	140	-1	ENNLKKPVTDCVISVPSFFTD	Redox-insensitive
ACLY_MOUSE	623	-1	PATVGGIKPGCFKIGNTGGML	Redox-insensitive
DHSB_ECOLI	159	-1	CILCACCSTSCPSFWWNPDKF	Redox-insensitive
NAC2_RAT	577	-1	RGGGVHYEDACGELEFGDDET	Redox-insensitive
GLNA_RAT	183	-1	RDIVEAHYRACLYAGIKITGT	Redox-insensitive
DYHC1_MOUSE	2357	-1	KYATLATVSRCGMVWFSEDVL	Redox-insensitive
SHAN1_RAT	296	-1	HTAMVGGDPRCCELLLYNRAQ	Redox-insensitive
ANM1_MOUSE	295	-1	VAYFNIEFTRCHKRTGFSTSP	Redox-insensitive
LIMS1_MOUSE	59	-1	LFYEFEGRKYCEHDFQMLFAP	Redox-insensitive
GNAO_RAT	255	-1	HESLMLFDSICNNKFFIDTSI	Redox-insensitive
TRPA1_HUMAN	608	-1	TIIRSKRWDECLKIFSHNSPG	Redox-insensitive
DLG4_MOUSE	445	-1	ALFDYDKTKDCGFLSQALSFH	Redox-insensitive
GLNA_RAT	229	-1	WVARFILHRVCEDFGVIATFD	Redox-insensitive
BSN_RAT	3019	-1	SELNQLRLQGCTTPAGQYVDY	Redox-insensitive
FGFR1_HUMAN	19	-1	FWAVLVTATLCTARPSPTLPE	Redox-insensitive
OGT1_RAT	34	-1	AGDFEAAERHCMQLWRQEPDN	Redox-insensitive
HDAC2_MOUSE	111	-1	CPVFDGLFEFCQLSTGGSVAG	Redox-insensitive
M3K5_HUMAN	185	-1	FSMANNIILYCDTNSDSLQSL	Redox-insensitive
LYS4_YEAST	519	-1	PREFSGELVLCDADNINTDGI	Redox-insensitive
NDUS1_BOVIN	554	-1	MLFLLGADGGCITRQDLPKDC	Redox-insensitive
CFTR_HUMAN	1355	-1	VLSHGHKQLMCLARSVLSKAK	Redox-insensitive
MAP1B_MOUSE	143	-1	RHKLLVLTGQCFENTGELILQ	Redox-insensitive
DUS3_HUMAN	30	-1	SGCYSLPSQPCNEVTPRIYVG	Redox-insensitive
IBB_HORVU	73	-1	RPWECCDKAICTRSNPPTCRC	Redox-insensitive
MDM2_HUMAN	475	-1	AKKLKKRNKPCPVCRQPIQMI	Redox-insensitive
GAS1_YEAST	372	-1	PPTPNGGLCSCMNAANSCVVS	Redox-insensitive
MYOF_MOUSE	2000	-1	ETSFLWFTNPCKTMRFIVWRR	Redox-insensitive
GNAO_RAT	3	-1	XXXXXXXXMGCTLSAEERAAL	Redox-insensitive
RGRF1_MOUSE	634	-1	DIRFSKTMNSCKVLQIRYASV	Redox-insensitive
APEX1_HUMAN	296	-1	LLSHSLLPALCDSKIRSKALG	Redox-insensitive
OGT1_RAT	148	-1	SALQYNPDLYCVRSDLGNLLK	Redox-insensitive
DPYL1_MOUSE	133	-1	WHEAADTKSCCDYSLHVDITS	Redox-insensitive
RINI_MOUSE	147	-1	CRLEKLQLEYCNLTATSCEPL	Redox-insensitive
KPCG_MOUSE	114	-1	RLHSYSSPTFCDHCGSLLYGL	Redox-insensitive
LIMS1_MOUSE	219	-1	GKQWHVEHFVCAKCEKPFLGH	Redox-insensitive
ANM1_MOUSE	167	-1	DIIISEWMGYCLFYESMLNTV	Redox-insensitive
RINI_MOUSE	186	-1	DLHEPGVRILCQGLKDSACQL	Redox-insensitive
NDUS1_BOVIN	226	-1	SELSGNIIDICPVGALTSKPY	Redox-insensitive
TNR6_HUMAN	63	-1	HHDGQFCHKPCPPGERKARDC	Redox-insensitive
OSL3_ARATH	138	-1	PMEFSPTSSNCHRILCTADIN	Redox-insensitive
SYNC_MOUSE	213	-1	KQAPGGHELSCDFWELVGLAP	Redox-insensitive
TF_HUMAN	89	-1	SKCFYTTDTECDLTDEIVKDV	Redox-insensitive
VINC_HUMAN	1053	-1	KRIRTNLLQVCERIPTISTQL	Redox-insensitive
M3K1_RAT	337	-1	KYRVFIGPQNCSCGRGTFCIH	Redox-insensitive
FNTB_RAT	364	-1	PGKSRDFYHTCYCLSGLSIAQ	Redox-insensitive
KDM3B_MOUSE	1158	-1	KKTSDPSKRSCNLTDTQKEVK	Redox-insensitive
NGB_HUMAN	120	-1	GESLLYMLEKCLGPAFTPATR	Redox-insensitive
NDUS1_BOVIN	179	-1	VKTIMTRCIQCTRCIRFASEI	Redox-insensitive
STIP1_MOUSE	417	-1	LLEFQLALKDCEECIQLEPTF	Redox-insensitive
D3ZIK0_RAT	257	-1	RPNEWTVPKGCFMASVADKSR	Redox-insensitive
NPR1_ARATH	160	-1	CADENCCHVACRPAVDFMLEV	Redox-insensitive
Q9LQ04_ARATH	79	-1	GVTGRPNVDWCESHKVETIRT	Redox-insensitive
RS21_SCHPO	37	-1	KDHASVQINVCAVDAEGRQIP	Redox-insensitive
SEBP2_HUMAN	118	-1	GSQYLYNQPSCYRGFQTVKHR	Redox-insensitive
CCS1_SCHPO	272	-1	GCCSTEKTSCCSQEKKSCCTS	Redox-insensitive
DDAH1_BOVIN	178	-1	VVDALHLKSFCSMAGPNLIAI	Redox-insensitive
CLH_RAT	217	-1	EGNAEESTLFCFAVRGQAGGK	Redox-insensitive
GEPH_MOUSE	212	-1	HKQTEDKGVQCEEEEEEKKDS	Redox-insensitive
SYNC_MOUSE	125	-1	KNDPSLPEPACVKISALEGYR	Redox-insensitive
VINC_HUMAN	325	-1	GKERREILGTCKMLGQMTDQV	Redox-insensitive
ITB2_MOUSE	421	-1	TFQVKVMASECIQEQSFVIRA	Redox-insensitive
RIB3_YEAST	113	-1	GISAHDRSMTCRALADSSSTP	Redox-insensitive
TNR6_HUMAN	119	-1	EGHGLEVEINCTRTQNTKCRC	Redox-insensitive
SENP1_HUMAN	608	-1	MNGSDCGMFACKYADCITKDR	Redox-insensitive
GILT_HUMAN	226	-1	EDQTQLLTLVCQLYQGKKPDV	Redox-insensitive
ITB2_MOUSE	599	-1	VECSGRGHCQCNRCICDEGYQ	Redox-insensitive
ALKR4_ARATH	5	-1	XXXXXXMAEACGVRRMKLGSQ	Redox-insensitive
CFTR_HUMAN	225	-1	IWELLQASAFCGLGFLIVLAL	Redox-insensitive
DYHC1_MOUSE	3087	-1	AATSPALFNRCVLNWFGDWST	Redox-insensitive
ALR_HUMAN	204	-1	RWRDGWKDGSCDXXXXXXXXX	Redox-insensitive
UPP2_HUMAN	267	-1	STVFAAMCGLCGLKAAVVCVT	Redox-insensitive
Q68D11_HUMAN	296	-1	PKGYPHLCSICDLPVHSNKEW	Redox-insensitive
AAPK1_MOUSE	503	-1	RSGSISNYRSCQRSDSDAEAQ	Redox-insensitive
TRXF1_ARATH	58	-1	RKRGDSSVVRCSLETVNVSVG	Redox-insensitive
DNM1L_MOUSE	306	-1	NRLLMHHIRDCLPELKTRINV	Redox-insensitive
SHAN1_RAT	260	-1	ALHKAACARHCLALTALLDLG	Redox-insensitive
PTPRA_MOUSE	375	-1	MVTNLKERKECKCAQYWPDQG	Redox-insensitive
CASP3_HUMAN	148	-1	KITNFFRGDRCRSLTGKPKLF	Redox-insensitive
SWI6_YEAST	354	-1	RLYGDNMGESCLVKAVKSVNN	Redox-insensitive
RCA_ARATH	282	-1	KEENARVPIICTGNDFSTLYA	Redox-insensitive
PITM1_RAT	1010	-1	VRGDHTYAECCLTVVSRGTEA	Redox-insensitive
G6PD4_ARATH	452	-1	VILNGVDPTYCAAALYIDNAR	Redox-insensitive
CLH_RAT	1272	-1	DGKEFRLAQMCGLHIVVHADE	Redox-insensitive
HNRPR_HUMAN	99	-1	SHVQNKSAFLCGVMKTYRQRE	Redox-insensitive
E7Q7B5_YEASB	652	-1	YADWLEGINFCNNKEKSQIHM	Redox-insensitive
ANX11_HUMAN	428	-1	LEEGMLAVVKCLKNTPAFFAE	Redox-insensitive
TRPA1_HUMAN	308	-1	SVDIVNTTDGCHETMLHRASL	Redox-insensitive
BSN_RAT	465	-1	MPKERAACPLCQAELNVGSRG	Redox-insensitive
VATA_BOVIN	138	-1	SRDVKWDFTPCKNLRVGSHIT	Redox-insensitive
IREB2_MOUSE	581	-1	FDIVGYGCSTCVGNTAPLSEA	Redox-insensitive
TGM2_HUMAN	10	-1	XMAEELVLERCDLELETNGRD	Redox-insensitive
PITM1_RAT	1154	-1	GRAVRKLQAQCQFLSDGYVAH	Redox-insensitive
Q9LF33_ARATH	286	-1	DILNLVYICECNGLPEVAEYW	Redox-insensitive
ITA7_RAT	495	-1	PRAIDLEQPNCADGRLVCVHV	Redox-insensitive
FPPS_MOUSE	117	-1	DSSLTRRGQICWYQKPGIGLD	Redox-insensitive
EAA2_RAT	184	-1	NLFPENLVQACFQQIQTVTKK	Redox-insensitive
PALLD_HUMAN	1152	-1	GDLTVQEGKLCRMDCKVSGLP	Redox-insensitive
ETFA_MOUSE	159	-1	YAGNALCTVKCDEKVKVFSVR	Redox-insensitive
PALLD_HUMAN	521	-1	TFPEDAGIFTCSARNDYGSAT	Redox-insensitive
NPR1_ARATH	529	-1	MNCEDLTQLACGEDDTAEKRL	Redox-insensitive
SENP1_HUMAN	535	-1	LVPIHLGVHWCLAVVDFRKKN	Redox-insensitive
GEPH_MOUSE	74	-1	EEIKETLIDWCDEKELNLILT	Redox-insensitive
TRAP1_MOUSE	657	-1	NPRHTLIKKLCQLRESEPELA	Redox-insensitive
M3K11_RAT	232	-1	QIARGMHYLHCEALVPVIHRD	Redox-insensitive
MCE1_MOUSE	383	-1	GDCDFNIRLQCIEREIISPRH	Redox-insensitive
KDM3B_MOUSE	1514	-1	DFVSPEHVKHCFRLTQEFRHL	Redox-insensitive
CCZ1_YEAST	261	-1	DISNWLYHLHCTYGEISSHIL	Redox-insensitive
ACON2_YEAST	123	-1	NQTSVPASIHCDHLIVGKDGE	Redox-insensitive
LIMS1_MOUSE	41	-1	YHEQCFVCAQCFQQFPEGLFY	Redox-insensitive
BSN_RAT	2666	-1	SSVGIQTISDCSVQTEPEQLP	Redox-insensitive
ADK1_ARATH	126	-1	EATPTGTCGVCVLGGERSLIA	Redox-insensitive
KITM_HUMAN	197	-1	ETCYQRLKKRCREEEKVIPLE	Redox-insensitive
FGFR1_HUMAN	381	-1	SPLYLEIIIYCTGAFLISCMV	Redox-insensitive
ERO1_YEAST	143	-1	MKEADDSDDECKFLDQLCQTS	Redox-insensitive
Q68D11_HUMAN	293	-1	GLLPKGYPHLCSICDLPVHSN	Redox-insensitive
SNAB_MOUSE	42	-1	FGGNTRIEEACEMYTRAANMF	Redox-insensitive
GLT11_RAT	441	-1	ERVELRKKLGCQSFKWYLDNV	Redox-insensitive
RGRF1_MOUSE	1175	-1	RESLRNCDPPCVPYLGMYLTD	Redox-insensitive
DEOB_ECOLI	350	-1	DILILTADHGCDPTWTGTDHT	Redox-insensitive
PDE3B_MOUSE	120	-1	LSLSPLFSIACAFFFLTCFLT	Redox-insensitive
GLT11_RAT	364	-1	NLEISFRIWMCGGKLFIIPCS	Redox-insensitive
Q6IMY8_RAT	363	-1	YGYSLKGIKTCNCETEDYGEK	Redox-insensitive
YKGE_ECOLI	42	-1	RVNFPEKQGCCGQPAINSGYI	Redox-insensitive
VATA_BOVIN	394	-1	SFYERAGRVKCLGNPEREGSV	Redox-insensitive
HNRPM_HUMAN	653	-1	GHAPGVARKACQIFVRNLPFD	Redox-insensitive
TMX1_HUMAN	198	-1	TLFSGLLLGLCMIFVADCLCP	Redox-insensitive
TRI72_HUMAN	17	-1	LLHQELSCPLCLQLFDAPVTA	Redox-insensitive
SNAB_MOUSE	212	-1	AKDYFFKAALCHFIVDELNAK	Redox-insensitive
ACLY_MOUSE	877	-1	WFQRRLPKYSCQFIEMCLMVT	Redox-insensitive
CASP1_HUMAN	77	-1	QACQICITYICEEDSYLAGTL	Redox-insensitive
LEG1_MOUSE	3	-1	XXXXXXXXMACGLVASNLNLK	Redox-insensitive
NTR2_MOUSE	108	-1	HYPWVFGDLGCRGYYFVRELC	Redox-insensitive
IRK2_HUMAN	169	-1	FMVVFQSIVGCIIDAFIIGAV	Redox-insensitive
M3K1_RAT	433	-1	NSIKDEEEQMCPICLLGMLDE	Redox-insensitive
TRAF6_HUMAN	218	-1	CPLANVICEYCNTILIREQMP	Redox-insensitive
COX17_HUMAN	24	-1	SQEKKPLKPCCACPETKKARD	Redox-insensitive
ADH1_ARATH	113	-1	RHCHSEESNMCDLLRINTERG	Redox-insensitive
PDLI1_HUMAN	263	-1	NAQKLPMCDKCGTGIVGVFVK	Redox-insensitive
TNNI2_RABIT	49	-1	AEKQNYLAEHCPPLSLPGSMA	Redox-insensitive
RS22_SCHPO	72	-1	VIQLNGRINKCGVISPRFNVK	Redox-insensitive
SRR_MOUSE	6	-1	XXXXXMCAQYCISFADVEKAH	Redox-insensitive
TRDMT_HUMAN	79	-1	SFDMILMSPPCQPFTRIGRQG	Redox-insensitive
YL8C_SCHPO	156	-1	IGEKVDFSMPCEEAIEKVKSG	Redox-insensitive
TRAF6_HUMAN	19	-1	SCGSSQSESDCCVAMASSCSA	Redox-insensitive
TGM2_HUMAN	27	-1	NGRDHHTADLCREKLVVRRGQ	Redox-insensitive
RGRF1_MOUSE	506	-1	CFLFSKHLIICTRGSGGKLHL	Redox-insensitive
RL3_MOUSE	157	-1	EKDFNSMKKYCQVIRIIAHTQ	Redox-insensitive
NDUS1_BOVIN	176	-1	GPLVKTIMTRCIQCTRCIRFA	Redox-insensitive
TNR6_HUMAN	107	-1	FSSKCRRCRLCDEGHGLEVEI	Redox-insensitive
GAS1_YEAST	462	-1	TLQTATTQASCSSALKEIGSM	Redox-insensitive
PALLD_HUMAN	462	-1	VAEGQVVVLECRVRGAPPLQV	Redox-insensitive
CTNB1_HUMAN	300	-1	NVKFLAITTDCLQILAYGNQE	Redox-insensitive
MYH9_HUMAN	671	-1	LRNTNPNFVRCIIPNHEKKAG	Redox-insensitive
AAPK1_MOUSE	117	-1	VSGGELFDYICKNGRLDEKES	Redox-insensitive
CPSM_HUMAN	816	-1	EESFQKALRMCHPSIEGFTPR	Redox-insensitive
CY24B_HUMAN	72	-1	FNCMLILLPVCRNLLSFLRGS	Redox-insensitive
Q6IMY8_RAT	424	-1	ADRPLFPHVLCHNCAVEFNFG	Redox-insensitive
SEBP2_HUMAN	489	-1	VGAVPVLSKECASGERGRRMS	Redox-insensitive
CFTR_HUMAN	128	-1	SIAIYLGIGLCLLFIVRTLLL	Redox-insensitive
NOS3_BOVIN	554	-1	FRKAFDPRVLCMDEYDVVSLE	Redox-insensitive
IFNA2_HUMAN	20	-1	ALLVLSCKSSCSVGCDLPQTH	Redox-insensitive
M3K11_RAT	831	-1	ANPFRGGSQDCRTQTKDVGAQ	Redox-insensitive
GNAO_RAT	321	-1	KNRSPNKEIYCHMTCATDTNN	Redox-insensitive
BSN_RAT	217	-1	TQVKEWLCLNCQMQRALGMDM	Redox-insensitive
IBB_HORVU	25	-1	CTRSIPPICTCMDEVFECPKT	Redox-insensitive
TP4A1_HUMAN	99	-1	KIKFREEPGCCIAVHCVAGLG	Redox-insensitive
RINI_MOUSE	154	-1	LEYCNLTATSCEPLASVLRVK	Redox-insensitive
KCNA5_HUMAN	581	-1	ENADSARRGSCPLEKCNVKAK	Redox-insensitive
MIA40_YEAST	307	-1	PCLGGMAHGPCGEEFKSAFSC	Redox-insensitive
PLEC_RAT	3113	-1	VEEHERKGQLCFEGLRALVPA	Redox-insensitive
CLH_RAT	617	-1	HYDRAHIAQLCEKAGLLQRAL	Redox-insensitive
IBB_HORVU	39	-1	VFECPKTCKSCGPMGDPSRRI	Redox-insensitive
NFKB1_MOUSE	928	-1	IDELRDSDSVCDSGVETSFRK	Redox-insensitive
E9PGK3_HUMAN	4	-1	XXXXXXXMRECISIHVGQAGV	Redox-insensitive
PSD10_HUMAN	11	-1	MEGCVSNLMVCNLAYSGKLEE	Redox-insensitive
NPR1_ARATH	212	-1	TLVILKLANICGKACMKLLDR	Redox-insensitive
CPSM_HUMAN	644	-1	YEVVRDADDNCVTVCNMENVD	Redox-insensitive
NAPA_ECOLI	49	-1	IKWDKAPCRFCGTGCGVLVGT	Redox-insensitive
MTAP_HUMAN	131	-1	PQSFYDGSHSCARGVCHIPMA	Redox-insensitive
M3K1_RAT	408	-1	IQKFVSRMSNCHTLSSSSTST	Redox-insensitive
KEAP1_HUMAN	14	-1	DPRPSGAGACCRFLPLQSQCP	Redox-insensitive
IDE_HUMAN	812	-1	TSENMFLELFCQIISEPCFNT	Redox-insensitive
TRPC5_HUMAN	918	-1	EVQGAAQSSECPLACSSSLHC	Redox-insensitive
ACLY_MOUSE	883	-1	PKYSCQFIEMCLMVTADHGPA	Redox-insensitive
RTN3_RAT	132	-1	TPVSLAADIPCSHPSIPDSFP	Redox-insensitive
RYR1_RABIT	393	-1	HMDDALFLTRCQQEESQAARM	Redox-insensitive
CFTR_HUMAN	76	-1	NPKLINALRRCFFWRFMFYGI	Redox-insensitive
RB3GP_MOUSE	873	-1	EKEGLERFVSCLLEQPEVSVT	Redox-insensitive
DHSA_HUMAN	190	-1	FGKGGQAHRCCCVADRTGHSL	Redox-insensitive
G6PD4_ARATH	155	-1	LSDVRRRASLCIAVVGATGEL	Redox-insensitive
CH60_HUMAN	237	-1	YFINTSKGQKCEFQDAYVLLS	Redox-insensitive
VMAT2_HUMAN	198	-1	ARSLQGIGSSCSSVAGMGMLA	Redox-insensitive
DHSA_HUMAN	467	-1	LLDLVVFGRACALSIEESCRP	Redox-insensitive
KPCG_MOUSE	586	-1	KSLSREAVAICKGFLTKHPGK	Redox-insensitive
ITB2_MOUSE	287	-1	GAILTPNDGRCHLEDNMYKRS	Redox-insensitive
TRAF6_HUMAN	85	-1	MALREAVQTPCGHRFCKACII	Redox-insensitive
SIR1_HUMAN	253	-1	IEDAVKLLQECKKIIVLTGAG	Redox-insensitive
PPSP1_ARATH	155	-1	YHDFTKSPHSCSCGTCPPNMC	Redox-insensitive
VATE1_ARATH	186	-1	PKSNDPHGLHCSGGVVLASRD	Redox-insensitive
RB3GP_MOUSE	145	-1	HSDAVLSESKCNLLLSSISIA	Redox-insensitive
THII_ECOLI	108	-1	YRDQLEGKTFCVRVKRRGKHD	Redox-insensitive
DCOR_HUMAN	454	-1	ESGMKRHRAACASASINVXXX	Redox-insensitive
SFGH_YEAST	169	-1	GHSMGGYGAICGYLKGYSGKR	Redox-insensitive
TRPA1_HUMAN	703	-1	NRIELLNHPVCKEYLLMKWLA	Redox-insensitive
SNAT_RAT	158	-1	QPAVRRAVLMCENALVPFYEK	Redox-insensitive
TRP_YEAST	657	-1	LESSHAVYGACELAKTMKPDQ	Redox-insensitive
ITA7_RAT	736	-1	RTLDSVEKPLCLSNENASHVE	Redox-insensitive
MSRB1_ARATH	163	-1	IIFMPRQEVVCAVCNAHLGHV	Redox-insensitive
NOS3_BOVIN	370	-1	MSTEIGTRNLCDPHRYNILED	Redox-insensitive
STAT3_HUMAN	542	-1	LLGPGVNYSGCQITWAKFCKE	Redox-insensitive
ITB2_MOUSE	401	-1	ASSIGKSRGDCDGVQINNPVT	Redox-insensitive
DCOR_HUMAN	202	-1	VGVSFHVGSGCTDPETFVQAI	Redox-insensitive
RBL2_RAT	867	-1	SDELRKKIWTCFEFSIVQCPE	Redox-insensitive
IPYR_SCHPO	211	-1	PENSFAFSGECKNRKYAEEVV	Redox-insensitive
ZYX_MOUSE	401	-1	RALGQLFHITCFTCHQCQQQL	Redox-insensitive
OPSD_BOVIN	316	-1	YIMMNKQFRNCMVTTLCCGKN	Redox-insensitive
TRAP1_MOUSE	529	-1	MKQKHTEVLFCYEQFDELTLL	Redox-insensitive
NADA_ECOLI	195	-1	VQKQTGGDILCWQGACIVHDE	Redox-insensitive
MDM2_HUMAN	305	-1	PEISLADYWKCTSCNEMNPPL	Redox-insensitive
EF2_HUMAN	557	-1	AGAGELHLEICLKDLEEDHAC	Redox-insensitive
PPA4_SCHPO	457	-1	ALKPVEYHTMCKPVKKXXXXX	Redox-insensitive
LYS4_YEAST	549	-1	DVPKEKMAQVCMENYDAEFRT	Redox-insensitive
MYH9_HUMAN	789	-1	ITDVIIGFQACCRGYLARKAF	Redox-insensitive
METK1_RAT	57	-1	LKQDPNAKVACETVCKTGMVL	Redox-insensitive
IKKB_MOUSE	46	-1	ATGEQIAIKQCRQELSPKNRN	Redox-insensitive
PPP5_MOUSE	343	-1	EVFEWLPLAQCINGKVLIMHG	Redox-insensitive
OGT1_RAT	313	-1	EDCYNTALRLCPTHADSLNNL	Redox-insensitive
RYR1_RABIT	937	-1	ETLKTLLALGCHVGMADEKAE	Redox-insensitive
IRK2_HUMAN	54	-1	RSRFVKKDGHCNVQFINVGEK	Redox-insensitive
PDE3B_MOUSE	777	-1	SCCIPDMSYGCLSSNIPALEL	Redox-insensitive
XIAP_HUMAN	481	-1	CKQCAEAVDKCPMCYTVITFK	Redox-insensitive
PT1_ECOLI	272	-1	ITLDGHQVEVCANIGTVRDVE	Redox-insensitive
SNAT_RAT	191	-1	MGSLTFTELQCSLRCHTFLRR	Redox-insensitive
ZYX_MOUSE	428	-1	SLEGAPYCEGCYTDTLEKCNT	Redox-insensitive
TMX1_HUMAN	106	-1	IITALPTIYHCKDGEFRRYQG	Redox-insensitive
NOS3_BOVIN	1011	-1	FRLPPDPYVPCILVGPGTGIA	Redox-insensitive
SWI6_YEAST	473	-1	LNAQDSNGDTCLNIAARLGNI	Redox-insensitive
MYOF_MOUSE	1219	-1	GKDEFLGRSICSPLVKLNSET	Redox-insensitive
PYGB_MOUSE	373	-1	DKAWEITKKTCAYTNHTVLPE	Redox-insensitive
NOS3_BOVIN	15	-1	KSVGQEPGPPCGLGLGLGLGL	Redox-insensitive
LYS4_YEAST	400	-1	GAWEKLLKAGCIPLPSGCGPC	Redox-insensitive
PPID_MOUSE	282	-1	ALSCVLNIGACKLKMSNWQGA	Redox-insensitive
UPP2_HUMAN	284	-1	VCVTLLDRLDCDQINLPHDVL	Redox-insensitive
TRAF3_HUMAN	153	-1	FEELPCVRPDCKEKVLRKDLR	Redox-insensitive
CASP3_HUMAN	116	-1	EDHSKRSSFVCVLLSHGEEGI	Redox-insensitive
SYNC_MOUSE	327	-1	TCLPALGDVFCIAQSYRAEQS	Redox-insensitive
LIMS1_MOUSE	70	-1	EHDFQMLFAPCCHQCGEFIIG	Redox-insensitive
GSH1_MOUSE	605	-1	DEINYSLIWKCNQIADELCEC	Redox-insensitive
CHKB_MOUSE	282	-1	YRGFDIGNHFCEWVYDYTYEE	Redox-insensitive
CD48A_ARATH	538	-1	TLLAKAIANECQANFISVKGP	Redox-insensitive
DSBD_ECOLI	301	-1	FVMGAIAGLICSPCTTAPLSA	Redox-insensitive
TRAF6_HUMAN	90	-1	AVQTPCGHRFCKACIIKSIRD	Redox-insensitive
GNAO_RAT	325	-1	PNKEIYCHMTCATDTNNIQVV	Redox-insensitive
KCNQ1_HUMAN	381	-1	AASLIQTAWRCYAAENPDSST	Redox-insensitive
GAS1_YEAST	398	-1	DDYETLFNWICNEVDCSGISA	Redox-insensitive
TGM2_HUMAN	554	-1	LCILYEKYRDCLTESNLIKVR	Redox-insensitive
DHSB_ECOLI	212	-1	SVFRCHSIMNCVSVCPKGLNP	Redox-insensitive
IREB2_MOUSE	376	-1	IVDRTTIANMCPEYGAILSFF	Redox-insensitive
GLPB_ECOLI	140	-1	PVWPLPAKKICVVGISGLMDF	Redox-insensitive
NFH_MOUSE	246	-1	VGELLGQIQGCGAAQAQAQAE	Redox-insensitive
Q9LF33_ARATH	6	-1	XXXXXMVKICCIGAGYVGGPT	Redox-insensitive
ITB2_MOUSE	623	-1	CEDCPSCGSHCRDNHTSCAEC	Redox-insensitive
PYGB_MOUSE	581	-1	IHEYKRQLLNCLHIITLYNRI	Redox-insensitive
G6PD4_ARATH	22	-1	QSATAPSSSVCSCHLAASFSN	Redox-insensitive
MYD88_HUMAN	233	-1	VSDDYLQSKECDFQTKFALSL	Redox-insensitive
NFKB1_MOUSE	662	-1	HIAVMSNSLPCLLLLVAAGAE	Redox-insensitive
MIA40_YEAST	24	-1	RPSIQVARGLCRHQTRRLMAS	Redox-insensitive
TRAF6_HUMAN	70	-1	FDPPLESKYECPICLMALREA	Redox-insensitive
NPR1_ARATH	385	-1	AVECNNIPEQCKHSLKGRLCV	Redox-insensitive
DYHC1_MOUSE	2184	-1	TALREELKKVCQEMYLTYGDG	Redox-insensitive
TMED9_RAT	30	-1	RGMRAFLLLLCLAARGGALYF	Redox-insensitive
E7Q7B5_YEASB	1054	-1	DEIFKLKSIKCPNLSQHIVPK	Redox-insensitive
NOS3_BOVIN	713	-1	AAFQASCETFCVGEEAKAAAQ	Redox-insensitive
PLEC_RAT	536	-1	QLRSEFERLECLQRIVSKLQM	Redox-insensitive
SRR_MOUSE	309	-1	QTVSPEVKNVCIVLSGGNVDL	Redox-insensitive
EAA2_RAT	38	-1	PKHRNLGMRMCDKLGKNLLLS	Redox-insensitive
MYOF_MOUSE	275	-1	VYNSHSLRADCLMGEFKIDVG	Redox-insensitive
PICK1_HUMAN	413	-1	AGPLDKGGSWCDSXXXXXXXX	Redox-insensitive
MYOF_MOUSE	435	-1	VNLQIKFPSMCEKIKLTVYDW	Redox-insensitive
RS12_ECOLI	104	-1	RYHTVRGALDCSGVKDRKQAR	Redox-insensitive
RINI_MOUSE	129	-1	PMGDAGLKLLCEGLQDPQCRL	Redox-insensitive
ENPL_HUMAN	11	-1	MRALWVLGLCCVLLTFGSVRA	Redox-insensitive
OPSD_BOVIN	264	-1	VIIMVIAFLICWLPYAGVAFY	Redox-insensitive
MAP1B_MOUSE	2138	-1	PSGGKQQGRQCDETPPTSVSE	Redox-insensitive
CASP3_HUMAN	170	-1	IQACRGTELDCGIETDSGVDD	Redox-insensitive
MPIP2_HUMAN	20	-1	PGSALSPAGVCGGAQRPGHLP	Redox-insensitive
DUS12_HUMAN	293	-1	VMDGQLLCPKCSAKLGSFNWY	Redox-insensitive
PDE3B_MOUSE	58	-1	RSFFFHLCRFCNVEPPAASLR	Redox-insensitive
PSAB_ARATH	568	-1	PCDGPGRGGTCDISAWDAFYL	Redox-insensitive
SCW4_YEAST	313	-1	LEQIQRVWTACDGKKNVVITE	Redox-insensitive
PDE3B_MOUSE	316	-1	ILWDWDLKQWCKPHYQNSGGG	Redox-insensitive
DHSA_HUMAN	238	-1	NGECRGVIALCIEDGSIHRIR	Redox-insensitive
AGTR2_RAT	349	-1	WLQGKRETMSCRKSSSLREMD	Redox-insensitive
SEBP2_HUMAN	41	-1	NVAWLESSEACVFPSSAATYY	Redox-insensitive
ESA1_YEAST	218	-1	KKQYERYRKKCTLRHPPGNEI	Redox-insensitive
RINI_MOUSE	329	-1	SLTAASCPYFCSVLTKSRSLL	Redox-insensitive
GSH1_MOUSE	249	-1	DAMGFGMGNCCLQVTFQACSI	Redox-insensitive
SCRN1_MOUSE	89	-1	AEMGANEHGVCIANEAINARE	Redox-insensitive
RYR1_RABIT	4114	-1	TGPEIQFLLSCSEADENEMIN	Redox-insensitive
RBL2_RAT	1114	-1	DGSESPAKRICPENHSALLRR	Redox-insensitive
IREB2_MOUSE	578	-1	KLGFDIVGYGCSTCVGNTAPL	Redox-insensitive
NCOAT_MOUSE	220	-1	ETFLFCPTEYCGTFCYPNVSQ	Redox-insensitive
CISY4_ARATH	440	-1	LFGVSRSLGICSQLIWDRALG	Redox-insensitive
KDM3B_MOUSE	849	-1	LFNIHWVCRKCGFGVCLDCYR	Redox-insensitive
AT2B2_RAT	745	-1	INTARAIAIKCGIIHPGEDFL	Redox-insensitive
XIAP_HUMAN	484	-1	CAEAVDKCPMCYTVITFKQKI	Redox-insensitive
CLH_RAT	666	-1	GSLSVEDSLECLRAMLSANIR	Redox-insensitive
FOXO4_HUMAN	359	-1	AEGPLSAGEGCFSSSQALEAL	Redox-insensitive
CXA1_MOUSE	198	-1	KRDPCPHQVDCFLSRPTEKTI	Redox-insensitive
KEAP1_HUMAN	288	-1	PNFLQMQLQKCEILQSDSRCK	Redox-insensitive
MYH9_HUMAN	988	-1	EEQIILEDQNCKLAKEKKLLE	Redox-insensitive
PGAM1_MOUSE	55	-1	LRDAGYEFDICFTSVQKRAIR	Redox-insensitive
QSOX1_HUMAN	512	-1	QWPPRELCSACHNERLDVPVW	Redox-insensitive
NPR1_ARATH	82	-1	SDGREVSFHRCVLSARSSFFK	Redox-insensitive
ITB2_MOUSE	563	-1	SDRGSCNCGKCSCKPGYEGSA	Redox-insensitive
SHAN1_RAT	234	-1	EGSVEVIRTLCLGGAHIDFRA	Redox-insensitive
STIP1_MOUSE	282	-1	KGDYNKCRELCEKAIEVGREN	Redox-insensitive
E7Q3Y4_YEASB	148	-1	LSDWVDFGVICGLLLLNAGVG	Redox-insensitive
CARA_YEAST	257	-1	RELLNNPVYDCIPIFGICLGH	Redox-insensitive
DSBD_ECOLI	122	-1	GATLTVTYQGCADAGFCYPPE	Redox-insensitive
E9PGK3_HUMAN	175	-1	CFEPANQMVKCDPRHGKYMAC	Redox-insensitive
ILVB_ECOLI	80	-1	MARTDGKPAVCMACSGPGATN	Redox-insensitive
UPP2_HUMAN	199	-1	DKELSEELFNCSKEIPNFPTL	Redox-insensitive
Q96327_ARATH	114	-1	DGDMVKIDMGCHIDGFIALVG	Redox-insensitive
SAE2_HUMAN	432	-1	PNPRKKLLVPCALDPPNPNCY	Redox-insensitive
PDE3B_MOUSE	235	-1	LLSCLVGGAGCLLALGLDHFF	Redox-insensitive
RTN1_SCHPO	275	-1	FAFILPRLYVCNERSIKHLVA	Redox-insensitive
EF1A1_HUMAN	31	-1	STTTGHLIYKCGGIDKRTIEK	Redox-insensitive
AAPK1_MOUSE	238	-1	DHVPTLFKKICDGIFYTPQYL	Redox-insensitive
GCYA1_BOVIN	498	-1	IVGFTAICSQCSPLQVITMLN	Redox-insensitive
GAS1_YEAST	370	-1	ELPPTPNGGLCSCMNAANSCV	Redox-insensitive
NRDD_ECOLI	550	-1	SLYSTPSENLCDRFCRLDTAE	Redox-insensitive
TGM2_HUMAN	211	-1	PKFLKNAGRDCSRRSSPVYVG	Redox-insensitive
ATE1_MOUSE	207	-1	GKGADLSKPPCRKAREMRKER	Redox-insensitive
OPSD_BOVIN	185	-1	WSRYIPEGMQCSCGIDYYTPH	Redox-insensitive
ILVC_ECOLI	156	-1	DITVVMVAPKCPGTEVREEYK	Redox-insensitive
MAP1B_MOUSE	1609	-1	ETEMSPSKEECPRPMSISPPD	Redox-insensitive
IBB_HORVU	81	-1	AICTRSNPPTCRCVDEVKKCA	Redox-insensitive
RBL2_RAT	365	-1	AEEEVGTFSRCVSAASGTESA	Redox-insensitive
NRDD_ECOLI	655	-1	YECGFTGEFECTSKGFTCPKC	Redox-insensitive
CY24B_HUMAN	445	-1	KLKKIYFYWLCRDTHAFEWFA	Redox-insensitive
TGM2_HUMAN	505	-1	ITNNTAEEYVCRLLLCARTVS	Redox-insensitive
SFTPD_HUMAN	281	-1	VKPFTEAQLLCTQAGGQLASP	Redox-insensitive
M3K1_RAT	345	-1	QNCSCGRGTFCIHLLFVMLRV	Redox-insensitive
Q9ZVA2_ARATH	352	-1	GYCDRGMCNACPTPKGLLGWS	Redox-insensitive
NOS3_BOVIN	691	-1	LLQLGQGDELCGQEEAFRGWA	Redox-insensitive
RYR1_RABIT	2158	-1	SVEDTMSLLECLGQIRSLLIV	Redox-insensitive
KEAP1_HUMAN	196	-1	GIANFAEQIGCVELHQRAREY	Redox-insensitive
CALX1_ARATH	313	-1	DNPKCEAAPGCGEWKRPMKRN	Redox-insensitive
KCNQ1_HUMAN	214	-1	IVVVASMVVLCVGSKGQVFAT	Redox-insensitive
CARA_YEAST	264	-1	VYDCIPIFGICLGHQLLALAS	Redox-insensitive
HIF1A_MOUSE	173	-1	TQRSFFLRMKCTLTSRGRTMN	Redox-insensitive
NOS3_BOVIN	443	-1	LDNEQKARGGCPADWAWIVPP	Redox-insensitive
HXK4_RAT	382	-1	ESVSTRAAHMCSAGLAGVINR	Redox-insensitive
TNR6_HUMAN	165	-1	KECTLTSNTKCKEEGSRSNLG	Redox-insensitive
HPRT_MOUSE	23	-1	DEPGYDLDLFCIPNHYAEDLE	Redox-insensitive
E9PGK3_HUMAN	186	-1	DPRHGKYMACCLLYRGDVVPK	Redox-insensitive
VDAC1_MOUSE	2	-1	XXXXXXXXXMCSFFLVLLLWQ	Redox-insensitive
CCS1_SCHPO	176	-1	NWIGHCFVLKCVDDSDSATMG	Redox-insensitive
FUT8_RAT	222	-1	CNINKGCGYGCQLHHVVYCFM	Redox-insensitive
TGM2_HUMAN	545	-1	EPFSEKSVPLCILYEKYRDCL	Redox-insensitive
Q9LQ04_ARATH	101	-1	VAGTLTLADICREKGLVLINY	Redox-insensitive
COX17_HUMAN	23	-1	ESQEKKPLKPCCACPETKKAR	Redox-insensitive
GCYA1_BOVIN	253	-1	QDCREFVDQPCELYSVHIRSA	Redox-insensitive
MTAP_HUMAN	163	-1	IETAKKLGLRCHSKGTMVTIE	Redox-insensitive
TXNL1_HUMAN	137	-1	MPFINKAGCECLNESDEHGFD	Redox-insensitive
RINI_MOUSE	375	-1	TVLRELWLGDCDVTNSGCSSL	Redox-insensitive
GLDH_ARATH	271	-1	KDPELFHLARCGLGGLGVVAE	Redox-insensitive
TGM2_HUMAN	620	-1	QNPLPVALEGCTFTVEGAGLT	Redox-insensitive
ALKR4_ARATH	262	-1	KVCAISEKKGCTPGQLALAWV	Redox-insensitive
Q4KLJ4_RAT	375	-1	LGIYLEDVGNCEQLRGAEAGS	Redox-insensitive
AROG_SCHPO	105	-1	LQDALCVVMRCYLEKPRTTIG	Redox-insensitive
E9PGK3_HUMAN	20	-1	GQAGVQIGNACWELYCLEHGI	Redox-insensitive
OGT1_RAT	955	-1	VAASQLTCLGCLELIAKSRQE	Redox-insensitive
HNRPM_HUMAN	709	-1	FESPEVAERACRMMNGMKLSG	Redox-insensitive
E7Q7T5_YEASB	181	-1	SAGNDKMVKVCDIFSFHDRIX	Redox-insensitive
Q63714_RAT	1506	-1	LLENQSLGGSCESLKLALGGL	Redox-insensitive
DYHC1_MOUSE	4436	-1	RQDLADVVQVCEGKKKQTNYL	Redox-insensitive
BYR3_SCHPO	51	-1	CNQTGHKASECTEPQQEKTCY	Redox-insensitive
ADT1_ARATH	256	-1	AGLYRGFNISCVGIIVYRGLY	Redox-insensitive
CSEN_HUMAN	104	-1	QSLYRGFKNECPTGLVDEDTF	Redox-insensitive
Q9C5N2_ARATH	227	-1	QWSEKTRLTTCDPHTKRLVVS	Redox-insensitive
CLH_RAT	292	-1	IHLYDLETGTCIYMNRISGET	Redox-insensitive
EF2_HUMAN	591	-1	ETVSEESNVLCLSKSPNKHNR	Redox-insensitive
RYR1_RABIT	1151	-1	RPWQSGDVVGCMIDLTENTII	Redox-insensitive
PDE3B_MOUSE	769	-1	QIAYISSKSCCIPDMSYGCLS	Redox-insensitive
NAC2_RAT	151	-1	PEILLSVIEVCGHNFQAGELG	Redox-insensitive
LEUC_SCHPO	232	-1	GLSMEARMSMCNMSIEAGARA	Redox-insensitive
NAPA_ECOLI	414	-1	PFSLTGQPSACGTAREVGTFA	Redox-insensitive
OCLN_MOUSE	214	-1	SMYGSQIYMICNQFYTPGGTG	Redox-insensitive
RBL2_RAT	875	-1	WTCFEFSIVQCPELMMDRHLD	Redox-insensitive
THII_ECOLI	207	-1	LMRRGCRVHYCFFNLGGAAHE	Redox-insensitive
MDM2_HUMAN	206	-1	SLALCVIREICCERSSSSEST	Redox-insensitive
D3ZIK0_RAT	31	-1	TLVTVLLWNKCSSDKAIQFPR	Redox-insensitive
NAPA_ECOLI	53	-1	KAPCRFCGTGCGVLVGTQQGR	Redox-insensitive
PDIA2_HUMAN	74	-1	VEFYAPWCGHCQALAPEYSKA	Redox-insensitive
ITB2_MOUSE	473	-1	KGVMECGICRCESGYIGKNCE	Redox-insensitive
HS105_RAT	797	-1	SAKVKELNNVCEPVVTQPKPK	Redox-insensitive
PICK1_HUMAN	277	-1	VKEMDDEEYSCIALGEPLYRV	Redox-insensitive
HIF1A_MOUSE	90	-1	SEDEMKAQMDCFYLKALDGFV	Redox-insensitive
PGRP3_HUMAN	214	-1	VIIIHTAGTSCTVSTDCQTVV	Redox-insensitive
M3K1_RAT	183	-1	RMIREKLKATCMPAWKHEWLE	Redox-insensitive
IDHP_MOUSE	402	-1	IRFAQTLEKVCVQTVESGAMT	Redox-insensitive
XIAP_HUMAN	63	-1	LYTGEGDTVRCFSCHAAVDRW	Redox-insensitive
ZYX_MOUSE	379	-1	SVAVNESCGKCNQPLARAQPA	Redox-insensitive
Q68D11_HUMAN	319	-1	HINGASHSRRCQLLLEIYPEW	Redox-insensitive
SEBP2_HUMAN	633	-1	KIHSRRFRDYCSQMLSKEVDA	Redox-insensitive
P53_HUMAN	275	-1	LGRNSFEVRVCACPGRDRRTE	Redox-insensitive
DDAH1_BOVIN	84	-1	CVFVEDVAVVCEETALITRPG	Redox-insensitive
NDUV2_MOUSE	179	-1	TLIEVECLGACVNAPMVQIND	Redox-insensitive
TR10A_HUMAN	229	-1	KDCTPWSDIECVHKESGNGHN	Redox-insensitive
PFLB_ECOLI	160	-1	FDVYTPDILRCRKSGVLTGLP	Redox-insensitive
IRK2_HUMAN	154	-1	GYGFRCVTDECPIAVFMVVFQ	Redox-insensitive
KEAP1_HUMAN	273	-1	YVQALLRAVRCHSLTPNFLQM	Redox-insensitive
IRK2_HUMAN	149	-1	TQTTIGYGFRCVTDECPIAVF	Redox-insensitive
M3K1_RAT	948	-1	VQTKGRPHSQCLNSSPLSPPQ	Redox-insensitive
FRMSR_YEAST	44	-1	GLSDGQVNWVCNLSNASSLIW	Redox-insensitive
NPR1_ARATH	511	-1	VELGKRFFPRCSAVLDQIMNC	Redox-insensitive
TRAF6_HUMAN	27	-1	SDCCVAMASSCSAVTKDDSVG	Redox-insensitive
RINI_MOUSE	268	-1	LWECDITAEGCKDLCRVLRAK	Redox-insensitive
BGAL_ECOLI	403	-1	YPNHPLWYTLCDRYGLYVVDE	Redox-insensitive
LYS1_YEAST	364	-1	VRAKKLFDRHCARVKRSSRLX	Redox-insensitive
2AAA_MOUSE	377	-1	PLFLAQLKDECPEVRLNIISN	Redox-insensitive
M3K5_HUMAN	200	-1	DSLQSLKEIICQKNTMCTGNY	Redox-insensitive
MPIP3_HUMAN	290	-1	GHLIGDFSKVCALPTVSGKHQ	Redox-insensitive
PLEC_RAT	4257	-1	RCITDPQTGLCLLPLKEKKRE	Redox-insensitive
ITB2_MOUSE	518	-1	SGLGDCICGQCVCHTSDVPNK	Redox-insensitive
CDK17_RAT	521	-1	TGVFVINHFTCRSXXXXXXXX	Redox-insensitive
ACLY_MOUSE	293	-1	GASVVYSDTICDLGGVNELAN	Redox-insensitive
VASP_HUMAN	334	-1	SSVTTSETQPCTPSSSDYSDL	Redox-insensitive
NTR2_MOUSE	134	-1	LSVASLSAERCLAVCQPLRAR	Redox-insensitive
NFH_MOUSE	409	-1	AYRKLLEGEECRIGFGPSPFS	Redox-insensitive
GEPH_MOUSE	326	-1	TYSVSEVQSRCSSKENILRAS	Redox-insensitive
CY24B_HUMAN	64	-1	RAPAACLNFNCMLILLPVCRN	Redox-insensitive
PLEC_RAT	853	-1	QWSWMLQLCCCIEAHLKENTA	Redox-insensitive
ITB2_MOUSE	37	-1	TKYKVSSCRDCIQSGPGCSWC	Redox-insensitive
KDM3B_MOUSE	718	-1	VAPHLHKCRECRLERYRKFKE	Redox-insensitive
MIA40_YEAST	340	-1	CVEKFQHMQDCFRKYPEHYAE	Redox-insensitive
DHSA_HUMAN	287	-1	TAMITRAGLPCQDLEFVQFHP	Redox-insensitive
CD48A_ARATH	271	-1	VANETGAFFFCINGPEIMSKL	Redox-insensitive
ERO1_YEAST	11	-1	MRLRTAIATLCLTAFTSATSN	Redox-insensitive
TGM2_HUMAN	290	-1	FAAVACTVLRCLGIPTRVVTN	Redox-insensitive
P53_HUMAN	229	-1	PYEPPEVGSDCTTIHYNYMCN	Redox-insensitive
AT2B2_RAT	635	-1	KGASEIVLKKCCKILSGAGEP	Redox-insensitive
VATE1_ARATH	134	-1	RLKEPSVLLRCREEDLGLVEA	Redox-insensitive
EGLN1_HUMAN	36	-1	KMENLLRCSRCRSSFYCCKEH	Redox-insensitive
ATE1_MOUSE	111	-1	LAKGEISKGNCEDEPMDSTVE	Redox-insensitive
FUBP2_HUMAN	500	-1	LIEEKIEGPLCPVGPGPGGPG	Redox-insensitive
CD48A_ARATH	575	-1	IFDKARQSAPCVLFFDELDSI	Redox-insensitive
RYR1_RABIT	3044	-1	KEKEMITSLFCKLAALVRHRV	Redox-insensitive
PITM1_RAT	193	-1	TGPLMCAYKLCKVEFRYWGMQ	Redox-insensitive
PDE3B_MOUSE	177	-1	RGEPAAAGRLCLVLSCVGLLT	Redox-insensitive
GAS1_YEAST	445	-1	YEKSGGSKSDCSFSGSATLQT	Redox-insensitive
DYHC1_MOUSE	4042	-1	EVKPNTPVLMCSVPGYDASGH	Redox-insensitive
RYR1_RABIT	566	-1	ASSGILEVLYCVLIESPEVLN	Redox-insensitive
NDUS1_BOVIN	75	-1	YHERLSVAGNCRMCLVEIEKA	Redox-insensitive
ITA7_RAT	747	-1	LSNENASHVECELGNPMKRGT	Redox-insensitive
XIAP_HUMAN	203	-1	GIGDQVQCFCCGGKLKNWEPC	Redox-insensitive
UBC9_HUMAN	75	-1	KDDYPSSPPKCKFEPPLFHPN	Redox-insensitive
ILVB_ECOLI	359	-1	LVADLQREFPCPIPKACDPLS	Redox-insensitive
CPSM_HUMAN	697	-1	VVRHLGIVGECNIQFALHPTS	Redox-insensitive
DYHC1_MOUSE	4642	-1	SFYERGVAVLCTEXXXXXXXX	Redox-insensitive
KCNB1_MOUSE	73	-1	CNTHDSLLQVCDDYSLEDNEY	Redox-insensitive
TRAF6_HUMAN	349	-1	DKVAEIEAQQCNGIYIWKIGN	Redox-insensitive
CARA_YEAST	115	-1	WTAVESLAQWCQREGVAAITG	Redox-insensitive
GCYA1_BOVIN	518	-1	NALYTRFDRQCGELDVYKVET	Redox-insensitive
TRPA1_HUMAN	173	-1	ENGNTAVIIACTTNNSEALQI	Redox-insensitive
M3K1_RAT	1101	-1	ETAFTPAEDKCRLDVNPELNS	Redox-insensitive
HMGB1_HUMAN	106	-1	KRPPSAFFLFCSEYRPKIKGE	Redox-insensitive
TRPC5_HUMAN	922	-1	AAQSSECPLACSSSLHCASSI	Redox-insensitive
COPA_HUMAN	580	-1	VTRVKGNNVYCLDRECRPRVL	Redox-insensitive
AATM_MOUSE	382	-1	QHITDQIGMFCFTGLKPEQVE	Redox-insensitive
PTPRA_MOUSE	248	-1	ALPACPIQATCEAASKEENKE	Redox-insensitive
M3K1_RAT	461	-1	DGCRNKLHHHCMSIWAEECRR	Redox-insensitive
Q8VXZ7_ARATH	352	-1	RKIQANGENDCQQVWSGPLSG	Redox-insensitive
PCNA_MOUSE	62	-1	LRSEGFDTYRCDRNLAMGVNL	Redox-insensitive
PALLD_HUMAN	546	-1	LVVTSANTENCSYESMGESNN	Redox-insensitive
DYHC1_MOUSE	3323	-1	AAVKLALESICLLLGESTTDW	Redox-insensitive
HIF1A_MOUSE	790	-1	TIILIPSDLACRLLGQSMDES	Redox-insensitive
MAP1A_RAT	1949	-1	QMMLTGLGPACPTREPPLGAS	Redox-insensitive
E9PGK3_HUMAN	309	-1	HSFVLELSYFCSVNVYCRKLL	Redox-insensitive
GAS1_YEAST	348	-1	SYSATTSDVACPATGKYWSAA	Redox-insensitive
NCOAT_MOUSE	166	-1	RKLDQVSQFGCRSFALLFDDI	Redox-insensitive
VINC_HUMAN	1018	-1	GSGTKRALIQCAKDIAKASDE	Redox-insensitive
LIMS1_MOUSE	100	-1	WHPECFRCDLCQEVLADIGFV	Redox-insensitive
MIA40_YEAST	11	-1	MLRNLVVRNACRNRPSIQVAR	Redox-insensitive
IBB_HORVU	121	-1	DSYFGPVPPRCTPRXXXXXXX	Redox-insensitive
E7Q5M5_YEASB	176	-1	GGTILPGHPTCGSSKISKNID	Redox-insensitive
DHSB_ECOLI	216	-1	CHSIMNCVSVCPKGLNPTRAI	Redox-insensitive
RYR1_RABIT	4238	-1	AEKMELFVSFCEDTIFEMQIA	Redox-insensitive
ARBK1_MOUSE	256	-1	VSTGDCPFIVCMSYAFHTPDK	Redox-insensitive
LIMS1_MOUSE	35	-1	NSNGELYHEQCFVCAQCFQQF	Redox-insensitive
XPO1_HUMAN	369	-1	EVEETEIFKICLEYWNHLAAE	Redox-insensitive
ITA7_RAT	655	-1	SNLQLAQAQFCSRISDTEFQA	Redox-insensitive
KPCG_MOUSE	49	-1	TARFFKQPTFCSHCTDFIWGI	Redox-insensitive
SAHH1_ARATH	400	-1	LAEGRLMNLGCATGHPSFVMS	Redox-insensitive
ADK1_ARATH	202	-1	FTMNLSAPFICEFFKDVQEKC	Redox-insensitive
HXK4_RAT	457	-1	RGAALVSAVACKKACMLAQXX	Redox-insensitive
AT1B1_MOUSE	277	-1	LTVDTEIRVECKAYGENIGYS	Redox-insensitive
LIMS1_MOUSE	181	-1	DARELKGELYCLPCHDKMGVP	Redox-insensitive
K6PP_RAT	232	-1	GYLALVSALACGADWVFLPES	Redox-insensitive
E7Q5M5_YEASB	70	-1	VGSCWWSGNPCNMHLLDLNNR	Redox-insensitive
MCE1_MOUSE	193	-1	APPPPVLPDWCFEDEDEEDED	Redox-insensitive
SYNC_MOUSE	178	-1	QCVLSDDLCQCYNGVVLSTES	Redox-insensitive
MT1_MOUSE	26	-1	TSSCACKNCKCTSCKKSCCSC	Redox-insensitive
NADA_ECOLI	119	-1	LQAECSLDLGCPVEEFNAFCD	Redox-insensitive
ARBK1_MOUSE	634	-1	IRGGKQFVLQCDSDPELVQWK	Redox-insensitive
D3ZIK0_RAT	190	-1	YNVEVRDRVKCISGVEGVPLS	Redox-insensitive
RGRF1_MOUSE	527	-1	TKNGVISLIDCTLLDEPENLD	Redox-insensitive
TRAF6_HUMAN	134	-1	KREILSLMVKCPNEGCLHKME	Redox-insensitive
RYR1_RABIT	4645	-1	STGYMEPALWCLSLLHTLVAF	Redox-insensitive
RINI_MOUSE	251	-1	ALCPGLLLPSCKLRTLWLWEC	Redox-insensitive
TRAF6_HUMAN	189	-1	LKDCPRRQVSCDNCAASMAFE	Redox-insensitive
TRPC5_HUMAN	808	-1	SFNLGCKKKTCHGPPLIRTMP	Redox-insensitive
Q63714_RAT	630	-1	VDKSLSAPHVCLCHQGELERL	Redox-insensitive
SWI6_YEAST	380	-1	FEALLDYLYPCLILEDSMNRT	Redox-insensitive
Q63714_RAT	338	-1	HETEMEEKTACISLLQKNEQE	Redox-insensitive
BSN_RAT	190	-1	SQPNFNTCTQCHNKVCNQCGF	Redox-insensitive
NRDD_ECOLI	665	-1	CTSKGFTCPKCGNHDASRVSV	Redox-insensitive
XIAP_HUMAN	465	-1	DRNIAIVFVPCGHLVTCKQCA	Redox-insensitive
AGTR2_RAT	268	-1	AAAVVLAFIICWLPFHVLTFL	Redox-insensitive
VGFR2_MOUSE	601	-1	VHMGESLTPVCKNLDALWKLN	Redox-insensitive
OGT1_RAT	457	-1	KLKPDFPDAYCNLAHCLQIVC	Redox-insensitive
GEPH_MOUSE	668	-1	PGNPVSAVVTCNLFVVPALRK	Redox-insensitive
GILT_HUMAN	248	-1	PSSTSSLRSVCFKXXXXXXXX	Redox-insensitive
GLT11_RAT	512	-1	QKGGLVLLKACDYGDPTQVWI	Redox-insensitive
EGLN1_HUMAN	127	-1	PADPAAAASPCRAAAGGQGSA	Redox-insensitive
VATB2_RAT	425	-1	HADVSNQLYACYAIGKDVQAM	Redox-insensitive
UPP2_HUMAN	138	-1	LIKLLHHARCCDVTIIRIGTS	Redox-insensitive
ANM1_MOUSE	119	-1	AGARKVIGIECSSISDYAVKI	Redox-insensitive
COPA_HUMAN	453	-1	EITKKVQVPNCDEIFYAGTGN	Redox-insensitive
M3K1_RAT	731	-1	GVGGVDYVLSCILGNQAESNN	Redox-insensitive
PFLB_ECOLI	525	-1	HDRDVIRTMACGIAGLSVAAD	Redox-insensitive
IBB_HORVU	68	-1	PGPICRPWECCDKAICTRSNP	Redox-insensitive
PAX8_RAT	117	-1	IRDRLLAEGVCDNDTVPSVSS	Redox-insensitive
VGFR2_MOUSE	1022	-1	KGMEFLASRKCIHRDLAARNI	Redox-insensitive
MYOF_MOUSE	225	-1	NIRPVVKVHICGQTHRTRIKR	Redox-insensitive
CD48A_ARATH	73	-1	IKGKKRKDTVCIALADETCEE	Redox-insensitive
Q9C5N2_ARATH	563	-1	ITIVLCYFQLCSEDYLWWWRS	Redox-insensitive
GSTT2_RAT	181	-1	EELIQPVALGCNLFEGRPQLT	Redox-insensitive
RYR1_RABIT	1781	-1	LRPPHHFSPPCFVAALPAAGV	Redox-insensitive
TRAF3_HUMAN	73	-1	PKQTECGHRFCESCMAALLSS	Redox-insensitive
STIP1_MOUSE	278	-1	VHFEKGDYNKCRELCEKAIEV	Redox-insensitive
KCNB1_MOUSE	594	-1	SMSSIDSFISCATDFPEATRF	Redox-insensitive
PP1R7_RAT	104	-1	FEVLKKVKSLCLRQNLIKCIE	Redox-insensitive
TRAF3_HUMAN	239	-1	PSTCSFKRYGCVFQGTNQQIK	Redox-insensitive
GNAO_RAT	215	-1	QRSERKKWIHCFEDVTAIIFC	Redox-insensitive
ERO1_YEAST	90	-1	KYFRLDLYKQCSFWDANDGLC	Redox-insensitive
HMCS1_RAT	224	-1	PVVDGKLSIQCYLSALDRCYS	Redox-insensitive
STK39_RAT	343	-1	KRPTAAELLKCKFFQKAKNRE	Redox-insensitive
Q547U9_HUMAN	460	-1	MNVKKCCKGFCIDILKKLSRT	Redox-insensitive
IPYR_SCHPO	224	-1	RKYAEEVVRECNEAWERLITG	Redox-insensitive
DCOR_HUMAN	370	-1	CDGLDRIVERCDLPEMHVGDW	Redox-insensitive
RCA_ARATH	470	-1	DPTARSDDGTCVYNFXXXXXX	Redox-insensitive
OCLN_MOUSE	82	-1	IIVMCIAIFACVASTLAWDRG	Redox-insensitive
PYRG_ECOLI	228	-1	ANERAKIALFCNVPEKAVISL	Redox-insensitive
HPRT_MOUSE	66	-1	EMGGHHIVALCVLKGGYKFFA	Redox-insensitive
KCNQ1_HUMAN	122	-1	NFLERPTGWKCFVYHFAVFLI	Redox-insensitive
RTN3_RAT	538	-1	NLAMTDTTRVCSAAPPSVLSE	Redox-insensitive
DBNL_MOUSE	381	-1	QSQGFSGQGLCARALYDYQAA	Redox-insensitive
RBL2_RAT	412	-1	GVRYVQENSPCVTPVSTATHS	Redox-insensitive
Q63714_RAT	3158	-1	AGWKRVLRSLCRSRTRVPLLA	Redox-insensitive
SRR_MOUSE	46	-1	QIAGRNLFFKCELFQKTGSFK	Redox-insensitive
ASSY_HUMAN	331	-1	VYTGFWHSPECEFVRHCIAKS	Redox-insensitive
Q547U9_HUMAN	1239	-1	TMRSPFKCDACLRMGNLYDID	Redox-insensitive
BSN_RAT	493	-1	TACKLRVCTLCGFNPTPHLVE	Redox-insensitive
ALKR4_ARATH	112	-1	RGDPEYVRAACEASLKRLDIA	Redox-insensitive
RB3GP_MOUSE	462	-1	SDSLTYKLALCLCMINFYHGG	Redox-insensitive
HDAC2_MOUSE	323	-1	WTYETAVALDCEIPNELPYND	Redox-insensitive
RPOA_ECOLI	131	-1	VEIVKPQHVICHLTDENASIS	Redox-insensitive
M3K5_HUMAN	638	-1	HNSDDFQIYFCTELHCKKFFE	Redox-insensitive
RYR1_RABIT	1630	-1	AGERLGWAVQCQDPLTMMALH	Redox-insensitive
MPIP2_HUMAN	377	-1	KARVLRSKSLCHDEIENLLDS	Redox-insensitive
SAHH1_ARATH	346	-1	MRKMKNNAIVCNIGHFDNEID	Redox-insensitive
PDE3B_MOUSE	228	-1	LPPALRPLLSCLVGGAGCLLA	Redox-insensitive
AATM_MOUSE	274	-1	FIEQGINVCLCQSYAKNMGLY	Redox-insensitive
PDE3B_MOUSE	372	-1	SSLMGAFSGSCRPKINSFTPF	Redox-insensitive
ANM1_MOUSE	360	-1	TIDLDFKGQLCELSCSTDYRM	Redox-insensitive
METK1_RAT	9	-1	XXMNGPVDGLCDHSLSEEGAF	Redox-insensitive
MYOF_MOUSE	1412	-1	LKASLMSAPPCREVVIEIEDT	Redox-insensitive
DHSA_HUMAN	475	-1	RACALSIEESCRPGDKVPPIK	Redox-insensitive
VINC_HUMAN	737	-1	EEAIKKDLDKCKVAMANIQPQ	Redox-insensitive
EF2_HUMAN	369	-1	PSPVTAQKYRCELLYEGPPDD	Redox-insensitive
ITB2_MOUSE	47	-1	CIQSGPGCSWCQKLNFTGPGE	Redox-insensitive
NAMPT_MOUSE	141	-1	LFTVENTDPECYWLTNWIETI	Redox-insensitive
QSOX1_HUMAN	405	-1	GSEPHFRGFPCSLWVLFHFLT	Redox-insensitive
TRAF6_HUMAN	235	-1	EQMPNHYDLDCPTAPIPCTFS	Redox-insensitive
TYPA_ECOLI	312	-1	VDEPTVSMFFCVNTSPFCGKE	Redox-insensitive
RYR1_RABIT	2611	-1	DVIEDCLMALCRYIRPSMLQH	Redox-insensitive
UCHL1_MOUSE	90	-1	YFMKQTIGNSCGTIGLIHAVA	Redox-insensitive
XPO1_HUMAN	327	-1	NFIQNLSLFLCTFLKEHDQLI	Redox-insensitive
TNR6_HUMAN	178	-1	EGSRSNLGWLCLLLLPIPLIV	Redox-insensitive
RTN3_RAT	323	-1	QAKQQADKSPCTTESTGLDRS	Redox-insensitive
AKT1_MOUSE	344	-1	GLGVVMYEMMCGRLPFYNQDH	Redox-insensitive
TRI72_HUMAN	53	-1	GEPAADGTVLCPCCQAPTRPQ	Redox-insensitive
SAE2_HUMAN	30	-1	VLVVGAGGIGCELLKNLVLTG	Redox-insensitive
ATE1_MOUSE	239	-1	AASEAQGQPVCLLPKAKSNQP	Redox-insensitive
RS12A_SCHPO	65	-1	KALDRRQAHLCVLCESCDQEA	Redox-insensitive
Q9LF33_ARATH	61	-1	EPGLDDVVKQCRGKNLFFSTD	Redox-insensitive
TMX1_HUMAN	207	-1	LCMIFVADCLCPSKRRRPQPY	Redox-insensitive
D4ACQ9_RAT	61	-1	LKKLLEPRLQCSLDAHEICLQ	Redox-insensitive
ITA7_RAT	197	-1	RPQGHEQFGFCQQGTAATFSP	Redox-insensitive
PLEC_RAT	3670	-1	NLTYLQLLERCVEDPETGLRL	Redox-insensitive
DYHC1_MOUSE	1886	-1	KLVQTPLTDRCYLTMTQALEA	Redox-insensitive
LYS4_YEAST	407	-1	KAGCIPLPSGCGPCIGLGAGL	Redox-insensitive
ITB2_MOUSE	34	-1	QECTKYKVSSCRDCIQSGPGC	Redox-insensitive
CPSM_HUMAN	1126	-1	LEFAKSVDYPCLLRPSYVLSG	Redox-insensitive
2AAA_MOUSE	174	-1	AELRQYFRNLCSDDTPMVRRA	Redox-insensitive
FABP5_MOUSE	87	-1	TADGRKTETVCTFQDGALVQH	Redox-insensitive
BGAL_ECOLI	887	-1	TPHPARIGLNCQLAQVAERVN	Redox-insensitive
MAP1A_RAT	2467	-1	VGRPGATGGPCPMADETPPTS	Redox-insensitive
ECHA_MOUSE	145	-1	KPVVAAISGSCLGGGLELAIA	Redox-insensitive
TR10A_HUMAN	145	-1	GSHRSEHPGACNRCTEGVGYT	Redox-insensitive
TRDMT_HUMAN	292	-1	IVQPTCRRSVCFTKGYGSYIE	Redox-insensitive
NCOAT_MOUSE	793	-1	TVDVTPFIKKCKISWIPFMQE	Redox-insensitive
ZYX_MOUSE	425	-1	QFYSLEGAPYCEGCYTDTLEK	Redox-insensitive
MAP1A_RAT	2412	-1	SSEVEAGPQGCATDPRPHCGE	Redox-insensitive
RBL2_RAT	117	-1	NYVSLTRILRCSEQSLIEFFN	Redox-insensitive
DCOR_HUMAN	217	-1	TFVQAISDARCVFDMGAEVGF	Redox-insensitive
CLH_RAT	39	-1	TLTMESDKFICIREKVGEQAQ	Redox-insensitive
LMAN1_RAT	482	-1	KCPDLPAFPSCLSTVHFVIFI	Redox-insensitive
NOS3_BOVIN	186	-1	AKQAWRNAPRCVGRIQWGKLQ	Redox-insensitive
MAP4_HUMAN	535	-1	ETEVVLIKNVCLPPEMEVALT	Redox-insensitive
SRR_MOUSE	217	-1	YAAEPSNADDCYQSKLKGELT	Redox-insensitive
CHKB_MOUSE	85	-1	SGGLSNLLFRCSLPNHVPSVG	Redox-insensitive
TRPA1_HUMAN	727	-1	RAHMMNLGSYCLGLIPMTILV	Redox-insensitive
MDHM_MOUSE	138	-1	CAQHCPEAMVCIIANPVNSTI	Redox-insensitive
HNRPK_MOUSE	145	-1	YQHYKGSDFDCELRLLIHQSL	Redox-insensitive
PYGB_MOUSE	808	-1	WTKKVIRNIACSGKFSSDRTI	Redox-insensitive
SYT2_RAT	82	-1	AVVAGLLLLTCCFCICKKCCC	Redox-insensitive
NCOAT_MOUSE	215	-1	YLGEPETFLFCPTEYCGTFCY	Redox-insensitive
RLA0_MOUSE	27	-1	IIQLLDDYPKCFIVGADNVGS	Redox-insensitive
TYPA_ECOLI	319	-1	MFFCVNTSPFCGKEGKFVTSR	Redox-insensitive
HDAC4_HUMAN	700	-1	QETGLRGKCECIRGRKATLEE	Redox-insensitive
PALLD_HUMAN	169	-1	QRKGGPQSQLCDKAANLIEEL	Redox-insensitive
TR10A_HUMAN	262	-1	LLLVAVLIVCCCIGSGCGGDP	Redox-insensitive
XPO1_HUMAN	209	-1	CNEFSQIFQLCQFVMENSQNA	Redox-insensitive
CLH_RAT	328	-1	VNRKGQVLSVCVEEENIIPYI	Redox-insensitive
CCS1_SCHPO	239	-1	KDSSPSEKPSCCSQEKKSCCS	Redox-insensitive
ITB2_MOUSE	604	-1	RGHCQCNRCICDEGYQPPMCE	Redox-insensitive
LIMS1_MOUSE	121	-1	KNAGRHLCRPCHNREKARGLG	Redox-insensitive
RTN3_RAT	191	-1	DLGQRKAEHICTHSLSPSEPA	Redox-insensitive
KDM3B_MOUSE	73	-1	DLAIFVEFDGCNWKQHSWVKV	Redox-insensitive
GLPB_ECOLI	400	-1	PIAQGCGGGVCAVSALHAAQQ	Redox-insensitive
HDAC4_HUMAN	194	-1	KALAHRNLNHCISSDPRYWYG	Redox-insensitive
NAC2_RAT	405	-1	RIFFEPSLYHCLENCGSVLLS	Redox-insensitive
KCNA5_HUMAN	564	-1	RKVSGSRGSFCKAGGTLENAD	Redox-insensitive
BGAL_ECOLI	537	-1	LPGETRPLILCEYAHAMGNSL	Redox-insensitive
OSL3_ARATH	182	-1	QYCCTNGQGSCSDTEYSRFFK	Redox-insensitive
DHSA_HUMAN	357	-1	MTLEIREGRGCGPEKDHVYLQ	Redox-insensitive
LIMS1_MOUSE	161	-1	NDPYHPDHFNCANCGKELTAD	Redox-insensitive
RYR1_RABIT	854	-1	RCLSHTDFVPCPVDTVQIVLP	Redox-insensitive
NSF_HUMAN	582	-1	KMIGFSETAKCQAMKKIFDDA	Redox-insensitive
GSH1_ARATH	102	-1	EDLIAYLASGCKTKDKYRIGT	Redox-insensitive
PGRP3_HUMAN	178	-1	PQHPVMPRKVCPNIIKRSAWE	Redox-insensitive
SIR1_HUMAN	395	-1	GDIFNQVVPRCPRCPADEPLA	Redox-insensitive
RYR1_RABIT	65	-1	AQNVPPDLAICCFTLEQSLSV	Redox-insensitive
PP2BB_RAT	97	-1	MIEVEAPITVCGDIHGQFFDL	Redox-insensitive
DYHC1_MOUSE	976	-1	VIYLNPPIEECRYKLYQEMFA	Redox-insensitive
SRC_HUMAN	241	-1	AYYSKHADGLCHRLTTVCPTS	Redox-insensitive
BGAL_ECOLI	603	-1	FGDTPNDRQFCMNGLVFADRT	Redox-insensitive
TF_HUMAN	277	-1	VIILAISLHKCRKAGVGQSWK	Redox-insensitive
PPM1G_MOUSE	497	-1	GDGTGCDNMTCIIICFKPRNT	Redox-insensitive
RYR1_RABIT	120	-1	RHAHSRMYLSCLTTSRSMTDK	Redox-insensitive
HDAC4_HUMAN	982	-1	LEGGHDLTAICDASEACVSAL	Redox-insensitive
DNM1L_MOUSE	452	-1	HEEMQRIIQHCSNYSTQELLR	Redox-insensitive
ARFG1_RAT	25	-1	AQDENNVCFECGAFNPQWVSV	Redox-insensitive
BDH_RAT	21	-1	SQLPGKALSVCDRENGTRHTL	Redox-insensitive
GLNA_RAT	117	-1	KPAETNLRHSCKRIMDMVSSQ	Redox-insensitive
DYHC1_MOUSE	2983	-1	DLRTVLRRSGCKNEKIAFIMD	Redox-insensitive
FOS_HUMAN	354	-1	TYPEADSFPSCAAAHRKGSSS	Redox-insensitive
PLSL_MOUSE	164	-1	FNAVGDGIVLCKMINLSVPDT	Redox-insensitive
PSB1_MOUSE	70	-1	FSIHTRDSPKCYKLTDKTVIG	Redox-insensitive
VGFR2_MOUSE	640	-1	ASLQDQGDYVCSAQDKKTKKR	Redox-insensitive
IKKB_MOUSE	59	-1	ELSPKNRNRWCLEIQIMRRLN	Redox-insensitive
OGT1_RAT	748	-1	LPDVKIVKMKCPDGGDNADTT	Redox-insensitive
K6PP_RAT	563	-1	DTALNTITDTCDRIKQSASGT	Redox-insensitive
VGFR2_MOUSE	1043	-1	LLSEKNVVKICDFGLARDIYK	Redox-insensitive
CAHC_ARATH	34	-1	LSLRTSSTVACLPPASSSSSS	Redox-insensitive
ITB2_MOUSE	247	-1	GLDAIMQVAACPEEIGWRNVT	Redox-insensitive
MCE1_MOUSE	91	-1	KEGIKYIKLQCKGHGECPTTE	Redox-insensitive
CLH_RAT	1260	-1	TRTWKEVCFACVDGKEFRLAQ	Redox-insensitive
EGLN1_HUMAN	24	-1	SERDRQYCELCGKMENLLRCS	Redox-insensitive
HEM2_HUMAN	223	-1	KSSPAFGDRRCYQLPPGARGL	Redox-insensitive
BYR3_SCHPO	150	-1	CGKIGHRSFECQQASDGQLCY	Redox-insensitive
RYR1_RABIT	2436	-1	YAALIDLLGRCAPEMHLIQAG	Redox-insensitive
TAU_MOUSE	227	-1	AAPQAGSGSVCGETASVPGLP	Redox-insensitive
NCF2_MOUSE	40	-1	SEVQDPHSRICFNIGCVNTIL	Redox-insensitive
RB3GP_MOUSE	919	-1	LPEEELKKSGCPEERRQTLVS	Redox-insensitive
FNTB_RAT	133	-1	ATDVCQFLELCQSPDGGFGGG	Redox-insensitive
GAMT_RAT	208	-1	LEAGFQRENICTEVMALVPPA	Redox-insensitive
HXK4_RAT	364	-1	TLGLRPSVTDCDIVRRACESV	Redox-insensitive
RINI_MOUSE	243	-1	KLGNAGIAALCPGLLLPSCKL	Redox-insensitive
PITM1_RAT	926	-1	SNHRASDTVVCEGRPQVLNGR	Redox-insensitive
E7Q9E5_YEASB	234	-1	NSEIDRIIDICASKQIAKKNE	Redox-insensitive
PPP5_MOUSE	139	-1	DKDAKMKYQECSKIVKQKAFE	Redox-insensitive
NAMPT_MOUSE	39	-1	NTSKVYSYFECREKKTENSKV	Redox-insensitive
PLEC_RAT	953	-1	VRGHVPLLAVCDYKQVEVTVH	Redox-insensitive
EF1B_MOUSE	161	-1	DETDMTKLEECVRSIQADGLV	Redox-insensitive
KCNB1_MOUSE	167	-1	EREGEEFDNTCCAEKRKKLWD	Redox-insensitive
OSL3_ARATH	222	-1	CTNTNYRVVFCPRSRLGATGS	Redox-insensitive
SEBP2_HUMAN	834	-1	WKKHLEAYSGCTLELEESLEA	Redox-insensitive
Q9C5N2_ARATH	550	-1	FLVFVILMVTCAEITIVLCYF	Redox-insensitive
GDIA_RAT	302	-1	RKAGQVIRIICILSHPIKNTN	Redox-insensitive
ILVB_ECOLI	83	-1	TDGKPAVCMACSGPGATNLVT	Redox-insensitive
MCE1_MOUSE	546	-1	PNAYNTAMAVCNSISNPVTKE	Redox-insensitive
E7Q9E5_YEASB	108	-1	TDMQVPKGPVCPQSTILPLRE	Redox-insensitive
GLNA_RAT	346	-1	YFEDRRPSANCDPYAVTEAIV	Redox-insensitive
SMN_HUMAN	123	-1	IASIDFKRETCVVVYTGYGNR	Redox-insensitive
TRPC5_HUMAN	682	-1	YLGNWFNNTFCPKRDPDGRRR	Redox-insensitive
MPIP2_HUMAN	236	-1	QRPSSAPDLMCLSPDRKMEVE	Redox-insensitive
DNM1L_MOUSE	650	-1	RKLSAREQRDCEVIERLIKSY	Redox-insensitive
ATE1_MOUSE	507	-1	LEYANLVGQKCSERMLLFRHX	Redox-insensitive
SCRN1_MOUSE	235	-1	VFSPADDRLDCCAGQDSLEKQ	Redox-insensitive
OGT1_RAT	917	-1	LADVCLDTPLCNGHTTGMDVL	Redox-insensitive
DYHC1_MOUSE	4119	-1	KKLHSLQPHACFRLFLTMEIN	Redox-insensitive
PTPRA_MOUSE	770	-1	SAGAGRTGTFCALSTVLERVK	Redox-insensitive
NAMPT_MOUSE	287	-1	VSDSYDIYNACEKIWGEDLRH	Redox-insensitive
MAP1B_MOUSE	2165	-1	DSDVPPETEECPSITADANID	Redox-insensitive
TRPC5_HUMAN	803	-1	KSKSVSFNLGCKKKTCHGPPL	Redox-insensitive
TBA1A_MOUSE	305	-1	CFEPANQMVKCDPRHGKYMAC	Redox-insensitive
RL4_MOUSE	125	-1	VNTTQKRYAICSALAASALPA	Redox-insensitive
TRAF6_HUMAN	366	-1	KIGNFGMHLKCQEEEKPVVIH	Redox-insensitive
MYPR_RAT	10	-1	XMGLLECCARCLVGAPFASLV	Redox-insensitive
NRDD_ECOLI	607	-1	YPPLANGGFICYGEYPNIQHN	Redox-insensitive
VINC_HUMAN	138	-1	EAEVRKIIRVCKGILEYLTVA	Redox-insensitive
DCE2_RAT	474	-1	TTGFEAHIDKCLELAEYLYNI	Redox-insensitive
PLEC_RAT	851	-1	QTQWSWMLQLCCCIEAHLKEN	Redox-insensitive
RS4X_RAT	124	-1	ITPEEAKYKLCKVRKIFVGTK	Redox-insensitive
IKKB_MOUSE	99	-1	NDLPLLAMEYCQGGDLRRYLN	Redox-insensitive
HDAC4_HUMAN	952	-1	PLGGYNLSARCFGYLTKQLMG	Redox-insensitive
KEAP1_HUMAN	13	-1	PDPRPSGAGACCRFLPLQSQC	Redox-insensitive
CAV3_MOUSE	94	-1	LALLWGFLFACISFCHIWAVV	Redox-insensitive
HDAC4_HUMAN	1030	-1	VMEIHSKYWRCLQRTTSTAGR	Redox-insensitive
LEUC_SCHPO	359	-1	YPIDKVFIGSCTNSRIEDLRL	Redox-insensitive
SRC_HUMAN	499	-1	ECPESLHDLMCQCWRKEPEER	Redox-insensitive
GSH1_MOUSE	613	-1	WKCNQIADELCECPELLGSGF	Redox-insensitive
MYPR_RAT	184	-1	VYIYFNTWTTCQSIAFPSKTS	Redox-insensitive
YL8C_SCHPO	85	-1	DAFPAAHVNGCVLYNKGKIVY	Redox-insensitive
DEOB_ECOLI	180	-1	TSADSVFQIACHEETFGLDKL	Redox-insensitive
E7Q7B5_YEASB	82	-1	DVPHTSSPEDCSGKLDYKELL	Redox-insensitive
SYNC_MOUSE	353	-1	LAEFTHVEAECPFLTFEDLLN	Redox-insensitive
SENP1_HUMAN	560	-1	DSMGGINNEACRILLQYLKQE	Redox-insensitive

## Sheet: Table S4
Table S4 Physical-chemical properties for each amino acid residue
AminoAcid	Hydrophobicity	NCI	Propensity	Side chain pKa
A	0.62	0.007187	-0.17	7
C	0.29	-0.03661	0.43	8.6
D	-0.9	-0.02382	-0.38	4.5
E	-0.74	0.006802	-0.13	4.5
F	1.19	0.037552	0.82	7
G	0.48	0.179052	-0.07	7
H	-0.4	-0.01069	0.41	6.8
I	1.38	0.021631	0.44	7
K	-1.5	0.017708	-0.36	11.1
L	1.06	0.051672	0.4	7
M	0.64	0.002683	0.66	7
N	-0.78	0.005392	0.12	7
P	0.12	0.239531	-0.25	7
Q	-0.85	0.049211	-0.11	7
R	-2.53	0.043587	0.27	12.5
S	-0.18	0.004627	-0.33	7
T	-0.05	0.003352	-0.18	7
V	1.08	0.057004	0.27	7
W	0.81	0.037977	0.83	7
Y	0.26	0.023599	0.66	9.8
